# Supplementary material for: Transcriptomics Reveals Cold Tolerance Maize Lines Involved in the Phenylpropanoid and Flavonoid Pathways
Source: Plants (Basel). 2026 Jan 5;15(1):161. doi: 10.3390/plants15010161 (PMC12787554; doi:10.3390/plants15010161)
Supplement: Supplementary file 1 [file plants-15-00161-s001.zip]

Archive with 4 entries (4 files):
- Table S1.xlsx
- Table S2.xlsx
- Table S3.pdf
- Table S4.xlsx
