# Supplementary material for: Transcriptomics Reveals Cold Tolerance Maize Lines Involved in the Phenylpropanoid and Flavonoid Pathways
Source: Plants (Basel). 2026 Jan 5;15(1):161. doi: 10.3390/plants15010161 (PMC12787554; doi:10.3390/plants15010161)
Supplement: Supplementary file 1 [file plants-15-00161-s001.zip › Table S1.xlsx]

## Sheet: TFAnnotationResult
Gene_ID	Target_Protein	TF_Family
Zm00001d000196	MDP0000242456	B3
Zm00001d001826	GSMUA_Achr1P00070_001	ERF
Zm00001d002020	Bra039779	S1Fa-like
Zm00001d002143	GRMZM2G131961_P01	bZIP
Zm00001d002705	Pbr029880.1	NF-YB
Zm00001d003208	GSMUA_Achr10P22520_001	TALE
Zm00001d003522	MDP0000284588	GeBP
Zm00001d003668	OpuncBB_FGP24461	G2-like
Zm00001d004208	GSMUA_Achr7P25320_001	TCP
Zm00001d004731	MDP0000606021	bHLH
Zm00001d005682	mrna09125.1-v1.0-hybrid	bHLH
Zm00001d005698	Scf00303.g15059.t1	C2H2
Zm00001d005766	MDP0000291883	FAR1
Zm00001d005775	OpuncBB_FGP24418	bZIP
Zm00001d005936	GSMUA_Achr7P25320_001	TCP
Zm00001d007160	MDP0000449389	M-type
Zm00001d007486	PH01002606G0040	HSF
Zm00001d007606	Scf00343.g15875.t1	ARF
Zm00001d007918	Thecc1EG000515t1	B3
Zm00001d008173	BGIOSGA012704-PA	MYB_related
Zm00001d009694	Bra039779	S1Fa-like
Zm00001d010231	BGIOSGA030830-PA	MYB
Zm00001d010521	Thecc1EG000515t1	B3
Zm00001d010945	mrna32207.1-v1.0-hybrid	TALE
Zm00001d010956	GRMZM2G117007_P01	C3H
Zm00001d011669	GRMZM2G003406_P01	MYB
Zm00001d011723	ObartAA03S_FGP17685	C3H
Zm00001d011753	mrna25984.1-v1.0-hybrid	bHLH
Zm00001d012242	ObartAA03S_FGP19488	MYB
Zm00001d013208	GRMZM2G035103_P01	C2H2
Zm00001d013635	Pbr002083.1	ERF
Zm00001d013719	GRMZM2G137380_P01	bHLH
Zm00001d014134	Bra013842	GeBP
Zm00001d014455	MDP0000288670	bHLH
Zm00001d015101	Lus10020652	Trihelix
Zm00001d015292	mrna31843.1-v1.0-hybrid	WRKY
Zm00001d015307	MDP0000146605	NF-YC
Zm00001d016285	C.cajan_44612	S1Fa-like
Zm00001d016301	mrna02674.1-v1.0-hybrid	TALE
Zm00001d017638	MDP0000296303	bZIP
Zm00001d017714	GSMUA_Achr10P22520_001	TALE
Zm00001d017786	Scf00168.g11340.t1	WRKY
Zm00001d017880	BGIOSGA030830-PA	MYB
Zm00001d019475	AC233933.1_FGP001	ERF
Zm00001d020528	Scf00343.g15875.t1	ARF
Zm00001d020707	BGIOSGA034756-PA	NAC
Zm00001d020722	MDP0000291883	FAR1
Zm00001d020903	GSVIVT01030085001	NF-YB
Zm00001d021016	Scf00026.g3386.t1	M-type
Zm00001d021069	GRMZM2G054277_P01	NAC
Zm00001d021677	ObartAA03S_FGP4185	SRS
Zm00001d022242	Pbr002083.1	ERF
Zm00001d022259	GRMZM2G150841_P01	MYB
Zm00001d022320	MDP0000464809	GRAS
Zm00001d022420	GSVIVT01033372001	NAC
Zm00001d022457	BGIOSGA012704-PA	MYB_related
Zm00001d022516	GSVIVT01033372001	NAC
Zm00001d023273	EMT03342	WRKY
Zm00001d023677	mrna24941.1-v1.0-hybrid	DBB
Zm00001d023843	ObartAA03S_FGP15120	C3H
Zm00001d023932	GRMZM2G052606_P01	MYB
Zm00001d024199	OpuncBB_FGP22587	MYB_related
Zm00001d024386	Lus10007348	MYB_related
Zm00001d024628	GRMZM2G108892_P01	MYB_related
Zm00001d024734	BGIOSGA012704-PA	MYB_related
Zm00001d024752	MDP0000449389	M-type
Zm00001d024853	Bra001729	B3
Zm00001d025047	PH01001490G0340	MYB_related
Zm00001d025059	Scf00097.g8337.t1	bZIP
Zm00001d025129	EMS59548	C2H2
Zm00001d025402	MDP0000449389	M-type
Zm00001d025462	GRMZM2G355469_P01	bHLH
Zm00001d025846	Jcr4S00282.90	NAC
Zm00001d025859	MDP0000321018	GRAS
Zm00001d026398	GRMZM2G445575_P02	bZIP
Zm00001d026489	Bra039779	S1Fa-like
Zm00001d026576	mrna19889.1-v1.0-hybrid	C3H
Zm00001d027431	GRMZM2G159431_P01	TALE
Zm00001d027537	Thecc1EG000515t1	B3
Zm00001d027854	MA_52704g0010	E2F/DP
Zm00001d028167	Scf00026.g3386.t1	M-type
Zm00001d028185	MDP0000288670	bHLH
Zm00001d029258	mrna01596.1-v1.0-hybrid	WRKY
Zm00001d029293	GRMZM2G147698_P01	MYB
Zm00001d029387	Bra032430	LBD
Zm00001d029587	GRMZM2G069176_P01	C2H2
Zm00001d029636	Bra001729	B3
Zm00001d029814	Lus10007348	MYB_related
Zm00001d029940	Sobic.001G296300.1.p	ERF
Zm00001d029975	Lus10043264	YABBY
Zm00001d030213	mrna32207.1-v1.0-hybrid	TALE
Zm00001d030220	Lus10033562	bHLH
Zm00001d030544	Bra026967	bHLH
Zm00001d032902	mrna01596.1-v1.0-hybrid	WRKY
Zm00001d033778	PDK_30s976561g001	bZIP
Zm00001d034145	GRMZM2G400714_P01	C2H2
Zm00001d034217	Bra039779	S1Fa-like
Zm00001d034427	C.cajan_44612	S1Fa-like
Zm00001d035604	GRMZM2G013581_P01	MYB
Zm00001d035717	NNU_016725-RA	GRAS
Zm00001d036050	GRMZM2G091490_P01	NAC
Zm00001d037607	GRMZM2G163054_P04	WRKY
Zm00001d037656	ObartAA03S_FGP8440	C2H2
Zm00001d037680	GSMUA_Achr8P25970_001	MYB
Zm00001d037783	mrna09125.1-v1.0-hybrid	bHLH
Zm00001d038020	GSMUA_Achr5P10740_001	LBD
Zm00001d038178	ORGLA11G0021400.1	NAC
Zm00001d038451	GRMZM2G169966_P01	WRKY
Zm00001d038599	MDP0000449389	M-type
Zm00001d038910	PDK_30s1001281g002	bHLH
Zm00001d038930	GRMZM2G069325_P02	MYB
Zm00001d039496	GRMZM2G001875_P01	MYB
Zm00001d040094	Bra039779	S1Fa-like
Zm00001d040297	Jcr4S11886.30	HSF
Zm00001d041067	mrna24941.1-v1.0-hybrid	DBB
Zm00001d041204	Lus10031505	NF-YA
Zm00001d041769	MA_11351g0010	WRKY
Zm00001d041777	Lus10009218	C2H2
Zm00001d042285	MDP0000242596	WRKY
Zm00001d042293	Bra039779	S1Fa-like
Zm00001d043800	312791	bHLH
Zm00001d043988	ObartAA03S_FGP8440	C2H2
Zm00001d044074	GRMZM2G157927_P02	C3H
Zm00001d044095	Jcr4S00223.20	bHLH
Zm00001d044117	GRMZM2G150260_P01	MYB_related
Zm00001d044146	Bradi2g44117.1	bHLH
Zm00001d044253	LOC_Os11g05340.1	FAR1
Zm00001d044966	ObartAA03S_FGP4185	SRS
Zm00001d045302	Glyma04g34912.1	bHLH
Zm00001d045463	GRMZM2G171395_P01	NAC
Zm00001d045695	mrna24179.1-v1.0-hybrid	NAC
Zm00001d045836	ObartAA03S_FGP4185	SRS
Zm00001d046184	MDP0000449389	M-type
Zm00001d046945	OB11G10730.1	WRKY
Zm00001d047424	Thecc1EG000515t1	B3
Zm00001d048471	GRMZM2G159431_P01	TALE
Zm00001d049987	27791.m000083	NF-X1
Zm00001d051102	Jcr4S02193.10	NF-YB
Zm00001d051615	Bra039779	S1Fa-like
Zm00001d051837	mrna11429.1-v1.0-hybrid	HB-other
Zm00001d052343	GSVIVT01019630001	MIKC
