# Supplementary material for: Transcriptomics Reveals Cold Tolerance Maize Lines Involved in the Phenylpropanoid and Flavonoid Pathways
Source: Plants (Basel). 2026 Jan 5;15(1):161. doi: 10.3390/plants15010161 (PMC12787554; doi:10.3390/plants15010161)
Supplement: Supplementary file 1 [file plants-15-00161-s001.zip › Table S2.xlsx]

## Sheet: KeyGeneID_
ID	gene_name	A25_3_1_fpkm	A25_3_2_fpkm	A25_3_3_fpkm	A6_3_1_fpkm	A6_3_2_fpkm	A6_3_3_fpkm	B25_3_1_fpkm	B25_3_2_fpkm	B25_3_3_fpkm	B6_3_1_fpkm	B6_3_2_fpkm	B6_3_3_fpkm	C25_3_1_fpkm	C25_3_2_fpkm	C25_3_3_fpkm	C6_3_1_fpkm	C6_3_2_fpkm	C6_3_3_fpkm	C6_3vsC25_3_C6_3	C6_3vsC25_3_C25_3	C6_3vsC25_3_log2FoldChange	C6_3vsC25_3_pvalue	C6_3vsC25_3_padj	B6_3vsB25_3_B6_3	B6_3vsB25_3_B25_3	B6_3vsB25_3_log2FoldChange	B6_3vsB25_3_pvalue	B6_3vsB25_3_padj	A6_3vsA25_3_A6_3	A6_3vsA25_3_A25_3	A6_3vsA25_3_log2FoldChange	A6_3vsA25_3_pvalue	A6_3vsA25_3_padj	biological_process	biological_process_description	cellular_component	cellular_component_description	molecular_function	molecular_function_description	pathway_id	pathway
Zm00001d017801	Zm00001d017801	1.08447107509505	0.808775020839371	1.34554201477428	6.36509620438124	8.26449123142397	8.83714385084244	13.0622711495066	3.63152414864416	0.881154171800701	5.57782144430188	3.67446530408775	2.18404900285755	1.91011736220827	0.0856708234376812	0.857615503703898	190.194623314092	25.2065001223009	3.14196588328729	1833.26807917035	23.4173913737573	6.29062037788596	9.42010977712438e-05	0.00293891854616897	94.0504783969286	143.764776432942	-0.613389	0.548374194780518	0.977622815694287	185.530310682207	25.138092119233	2.88026683997504	2.7813456090813e-18	7.00760026208034e-14	--	--	--	--	--	--	zma00630||zma01100||zma01200	Glyoxylate and dicarboxylate metabolism||Metabolic pathways||Carbon metabolism
Zm00001d047441	Zm00001d005251	0.109069345011609	0.112974379618614	0.158585430212094	1.1797852300326	2.53017999248805	6.59320557459843	5.81767532530142	1.06379439687722	0	0.72348937888742	0.946149414600612	0.219658043156247	0	0	0	37.7741355759641	1.63999364574831	0	263.449380760468	0	10.4351629463846	0.00756644973803625	0.0701880656039728	12.3656379484185	44.7597996014871	-1.85747	0.296697413353911	1	65.2689107808694	2.35044041119548	4.79227353325221	1.39787594579649e-07	0.000440243555679282					GO:0016491||GO:0003674||GO:0003824	oxidoreductase activity||molecular_function||catalytic activity	zma00130||zma01100||zma01110||zma01240	Ubiquinone and other terpenoid-quinone biosynthesis||Metabolic pathways||Biosynthesis of secondary metabolites||Biosynthesis of cofactors
Zm00001d029558	Zm00001d029558	0	0	0	1.76150863975237	3.11357689225322	2.15812596585864	17.0028323455302	0	0.200217809036937	0.402350788486679	2.31363421121509	0.397011574297217	0.0964491359436027	0	0	171.468884665826	19.6015489033048	1.13578892977923	709.894707326856	0.346896824952705	10.9035792609773	2.44447831576349e-06	0.000161106747750851	11.2962723493482	61.9443233987905	-2.45596	NA	1	24.381433848347	0	7.03405849122451	8.20179880701079e-07	0.00206644320942637	--	--	--	--	--	--	zma04016||zma04075||zma04626	MAPK signaling pathway - plant||Plant hormone signal transduction||Plant-pathogen interaction
Zm00001d005570	Zm00001d005570	0	0.183364181553937	0	1.38758120181217	1.28150268431154	13.1447410125276	1.33935253042746	0	0.0599321601330078	0.481750389762321	0	0.11883938476746	0.115482335719613	0.3496167417673	2.05547916020765	30.6287080213544	15.1121995114116	8.79094155817407	334.207209112121	15.3132238055358	4.44653512704819	0.000100730517898266	0.00306012106250382	3.62189099843861	8.41885288260757	-1.22087	0.613432376661009	1	93.2965	1.04691939855073	6.50484204261162	1.58631359227436e-06	0.00285479792552518	--	--	--	--	--	--	--	--
Zm00001d022457	peroxidase3	2.15093403388067	0.648129284395401	0.796073224988264	6.32696246800728	3.93772536795802	18.0561987815346	4.76373875027521	1.46216364322189	0.556078852431758	1.95558447159396	0.159647634291429	0.984507026637111	0.459214107946029	1.04268505131041	0.662723348196504	14.7566940522822	3.41440216734686	2.47854013331691	191.534997400078	19.6791060359834	3.28296635941493	0.00015943930768279	0.00436147381523575	28.2572767832879	61.5542861250127	-1.12505	0.330168665910279	1	250.91355063413	30.9043469300503	3.02070729138152	3.11543995643987e-06	0.0046172652766178	GO:0006979||GO:0055114||GO:0006950||GO:0008150||GO:0050896||GO:0008152	response to oxidative stress||oxidation-reduction process||response to stress||biological_process||response to stimulus||metabolic process			GO:0004601||GO:0020037||GO:0003674||GO:0003824||GO:0016491||GO:0016209||GO:0016684||GO:0005488||GO:0046906||GO:0048037||GO:0097159||GO:1901363	peroxidase activity||heme binding||molecular_function||catalytic activity||oxidoreductase activity||antioxidant activity||oxidoreductase activity, acting on peroxide as acceptor||binding||tetrapyrrole binding||cofactor binding||organic cyclic compound binding||heterocyclic compound binding	zma00940||zma01100||zma01110	Phenylpropanoid biosynthesis||Metabolic pathways||Biosynthesis of secondary metabolites
Zm00001d014852	Zm00001d014852	6.93418405482612	13.1760811047018	8.99287202697777	19.0719732424317	22.3762112910247	27.178274497969	16.4625238698034	11.8938521785626	24.9165936475347	17.9105748567588	28.5998050625768	25.1369322917564	2.43332590952054	4.86395522770781	5.85283228493599	14.147799674614	11.5050048391759	24.600742125561	377.815145148304	97.9935343538927	1.9475192462378	2.85390426588694e-09	5.84607908729166e-07	535.816507066389	396.953281981126	0.433988279126503	0.236228384116294	0.896285998371476	492.676662991154	204.943474226037	1.2659850101863	6.29714465196139e-06	0.00721166179573488	--	--	--	--	--	--	--	--
Zm00001d011461	Zm00001d011461	2.21065790656118	3.69891834610722	4.94502811140588	22.3928120338455	6.54671818598771	38.0422537946189	6.17557051729365	4.56106096041288	8.37652463047505	4.51198488047362	12.1482668681665	5.90760832999773	20.2173412436414	14.4411447776214	13.9281298349136	94.5916727417391	70.8515115272107	28.5528316988773	823.951736993857	203.226655641701	2.01933086786869	9.48942531672203e-05	0.00294662824905264	94.9311909307264	80.0746487057161	0.250632794028255	0.460245534655384	0.973876491058226	272.959687808462	43.0104996358602	2.66553317488622	7.52782918487933e-06	0.00786223852925425	--	--	--	--	--	--	--	--
Zm00001d024027	proline rich cell wall protein1	22.9849495334579	33.1176892035203	23.096659150538	42.0501784715224	59.3345886656963	93.2274766208248	45.7950192114372	45.3536313021029	47.3549456519025	44.3328995440732	53.8901331014239	53.6908396849706	5.95490707409051	7.11881594333217	12.5603657732435	18.6175905866172	15.3492275600368	28.5509851967497	480.325882327285	195.321766898996	1.29850287926901	6.42691556295769e-06	0.000361343071810972	1160.21552928403	1052.62536569538	0.140867990119625	0.171609618998751	0.832795836508833	1430.06078776693	569.597917337989	1.32817808037545	8.79497852846716e-06	0.00852267246248962	--	--	--	--	--	--	--	--
Zm00001d031412	Zm00001d031412	0.92477328820654	0.821042705932081	1.6362960734515	4.04543061778414	2.37639935171285	11.1371286264208	1.72140905753873	1.52713856422455	0.909428382470588	0.659118500720043	1.21343869635421	0.88687086370862	0.933636147716617	0.376871291962066	1.22992916044148	5.66886727303852	2.50619671985536	1.06320798091382	227.845601161104	61.7509789660207	1.88306834607147	0.0190308827496611	0.130181485027127	67.229026650438	100.639427304807	-0.589404	0.048275456550544	0.524580376771422	414.483518949517	77.6057188225606	2.41638089915937	1.04583338935001e-05	0.00972769536606455	GO:0006629||GO:0008152||GO:0008150||GO:0044238||GO:0071704	lipid metabolic process||metabolic process||biological_process||primary metabolic process||organic substance metabolic process			GO:0008081||GO:0003674||GO:0003824||GO:0016787||GO:0016788||GO:0042578	phosphoric diester hydrolase activity||molecular_function||catalytic activity||hydrolase activity||hydrolase activity, acting on ester bonds||phosphoric ester hydrolase activity	--	--
Zm00001d020583	Zm00001d020583	1.16796514908983	1.78586877206938	2.10254121058626	8.31783159044925	3.51375448655536	18.7427813199554	2.4826772192368	1.31093854968708	0.564877831138694	1.53246460191635	0.567608229547112	1.06409058314771	0.59864980930512	0.713968288743183	1.04721522918314	7.93143076571967	5.23347417771544	3.02131045359993	105.097989025159	15.1233239531753	2.7936846128688	2.98098254389412e-10	8.4271582678069e-08	20.3075260394786	27.8224841242296	-0.468386	0.395497195130772	1	190.52284502973	30.6233571334532	2.6369286723179	1.1240017972354e-05	0.00976525009701586	GO:0006486||GO:0008152||GO:0006464||GO:0006807||GO:0008150||GO:0009058||GO:0009059||GO:0009100||GO:0009101||GO:0009987||GO:0019538||GO:0034645||GO:0036211||GO:0043170||GO:0043412||GO:0043413||GO:0044237||GO:0044238||GO:0044249||GO:0044260||GO:0044267||GO:0070085||GO:0071704||GO:1901135||GO:1901137||GO:1901564||GO:1901566||GO:1901576	protein glycosylation||metabolic process||cellular protein modification process||nitrogen compound metabolic process||biological_process||biosynthetic process||macromolecule biosynthetic process||glycoprotein metabolic process||glycoprotein biosynthetic process||cellular process||protein metabolic process||cellular macromolecule biosynthetic process||protein modification process||macromolecule me…	GO:0016020||GO:0005575	membrane||cellular_component	GO:0008378||GO:0003674||GO:0003824||GO:0016740||GO:0016757||GO:0016758	galactosyltransferase activity||molecular_function||catalytic activity||transferase activity||transferase activity, transferring glycosyl groups||transferase activity, transferring hexosyl groups	--	--
Zm00001d021654	Zm00001d021654	0.167904859197682	2.08699674147194	0.976526056069426	11.3183437420582	3.03868407268404	21.4184604155165	5.6741977443991	2.3199890421907	0.397909210388865	3.71254276442756	0.742546160230875	3.94506769412061	5.31230887563187	3.42656268254372	8.79941591550058	16.5578349504157	12.5961480680466	6.40320843241919	229.319298861874	111.820533145528	1.03456672446456	0.00557591260835832	0.0571320243023919	53.6197920757492	53.1943226134862	0.00893192043858139	0.993536885508225	0.999745706973865	221.669066294666	19.4589766781681	3.51182217818692	1.77934958021124e-05	0.0139608471327494	--	--	--	--	--	--	--	--
Zm00001d032893	Zm00001d032893	2.52921099942443	3.0855009022765	2.0157821386199	10.0445054431497	4.77146617199841	10.7009597499074	2.63646430523145	2.55819898608419	3.76756215104353	2.58107818379786	5.85074020264116	4.47109655742325	5.44474	4.60654822054746	4.12726652574472	15.5823142253369	9.54153744230716	6.75408049659033	204.812054361948	89.7144299382053	1.19019450410924	0.000101853938379048	0.00307247753614881	82.1342095843046	56.7828	0.539862141015895	0.0928632087775659	0.690531627704995	156.535571978802	45.6970882659472	1.77744566303786	1.828568983452e-05	0.0139608471327494	--	--	--	--	--	--	--	--
Zm00001d017880	Zm00001d017880	0.0585972554484388	0.20231742111517	0.189332574785326	1.17581339623065	0.443470470203957	3.16100460575705	0.472893840223343	0.333387308232347	0.238057138084285	0.199329748424593	0.119603906570992	0.491711582845177	0.64983711410075	0.540056295417427	0.937824471389757	1.83390552108071	1.81900970265799	1.35044261742558	92.2727365545323	38.8311853655047	1.24538545333905	0.000110365678654159	0.00326197079960825	14.8580613453461	19.000585823812	-0.363333	0.54315090299766	1	84.9387561395538	7.76807363750364	3.45145496899031	2.63002662820448e-05	0.0174377686572663	--	--	--	--	--	--	--	--
Zm00001d029387	Zm00001d029387	0.0455116206632452	0.212134876137219	0.0882310844446367	2.58988264263675	0.359412467254541	15.1638867426542	0.206600424531094	0.0924774949544114	0.369790908524826	0.0928898784877327	0.255460103994974	0.206228757063326	0.690277270498464	0.269648825202313	0.514160739287697	11.2471264129941	8.18981283910797	2.1726567691129	343.17283895421	23.0663684289745	3.89460846642944	2.44399209512243e-07	2.3484542223131e-05	8.72237301431979	10.4855094583434	-0.247553	0.74162381166657	1	277.603313821769	5.12045253946694	5.76298892595776	4.66960247013431e-05	0.0250320498372413	--	--	--	--	--	--	--	--
Zm00001d007160	Zm00001d007160	0	0.812549701604772	0.418219891613128	13.5397658234544	8.1696976580539	25.726581873614	26.4113344233986	3.31550560245104	0.836576991333407	3.68253264038656	1.60118224223017	4.26560703998041	4.83596109771756	4.41542499661605	5.53897369746649	26.4040984841573	18.1116240275552	6.19847332558747	467.236770852503	134.273367279647	1.79866866320797	0.00215693384864515	0.0290949346352466	87.0093191799256	276.514430299626	-1.66855	0.188497179985291	0.854972838859641	417.996872467806	10.5786648385223	5.30562651007048	5.12027775457242e-05	0.0252892373587782	GO:0006979||GO:0055114||GO:0006950||GO:0008150||GO:0050896||GO:0008152	response to oxidative stress||oxidation-reduction process||response to stress||biological_process||response to stimulus||metabolic process			GO:0004601||GO:0020037||GO:0003674||GO:0003824||GO:0016491||GO:0016209||GO:0016684||GO:0005488||GO:0046906||GO:0048037||GO:0097159||GO:1901363	peroxidase activity||heme binding||molecular_function||catalytic activity||oxidoreductase activity||antioxidant activity||oxidoreductase activity, acting on peroxide as acceptor||binding||tetrapyrrole binding||cofactor binding||organic cyclic compound binding||heterocyclic compound binding	zma00940||zma01100||zma01110	Phenylpropanoid biosynthesis||Metabolic pathways||Biosynthesis of secondary metabolites
Zm00001d025047	Zm00001d025047	4.11226861473094	5.5179900675529	7.02101372036453	20.8343307347635	7.98042014031761	23.8887417482799	3.78303395146842	3.87411690803048	5.31570372719664	6.29489995683286	9.77666554115015	6.39958955583574	8.00214516827959	6.87559128768533	7.39100420048943	24.048611564373	15.8209293831423	10.9618660662877	392.677147561888	169.579619836645	1.21066466912996	3.3687191439957e-06	0.000213473389400687	171.891695345109	98.8432439027703	0.805308263059524	0.000588981634626821	0.0401854525162996	389.466261502166	120.018284108062	1.69803929576746	6.11972074065063e-05	0.0276304132501682	GO:0006979||GO:0055114||GO:0006950||GO:0008150||GO:0050896||GO:0008152	response to oxidative stress||oxidation-reduction process||response to stress||biological_process||response to stimulus||metabolic process			GO:0004601||GO:0020037||GO:0003674||GO:0003824||GO:0016491||GO:0016209||GO:0016684||GO:0005488||GO:0046906||GO:0048037||GO:0097159||GO:1901363	peroxidase activity||heme binding||molecular_function||catalytic activity||oxidoreductase activity||antioxidant activity||oxidoreductase activity, acting on peroxide as acceptor||binding||tetrapyrrole binding||cofactor binding||organic cyclic compound binding||heterocyclic compound binding	zma00053||zma00480||zma01100	Ascorbate and aldarate metabolism||Glutathione metabolism||Metabolic pathways
Zm00001d039496	MYB-transcription factor 131	0	0.297405244795058	0.0695794020620382	0.91148085202788	1.06287815354228	5.29582055593445	0.325851917045333	0	0.0364523320566237	0.0366266732607564	0	0	0.140478849385153	0.106323095439685	0.304101981421255	0.921922567738796	0.661519634715086	0.354489560975312	19.4938095415611	5.48130662102018	1.82342104297154	0.0125466946716908	0.0988510455275583	0.36229889550699	3.58600099329593	-3.21591	0.114246745246694	1	70.2748104727803	3.44618545944148	4.35936567129876	6.37139944820212e-05	0.0281627033504302					GO:0003677||GO:0003674||GO:0003676||GO:0005488||GO:0097159||GO:1901363	DNA binding||molecular_function||nucleic acid binding||binding||organic cyclic compound binding||heterocyclic compound binding	--	--
Zm00001d015799	Zm00001d015799	6.17977921848548	11.5631604727247	17.3909415603375	51.9389833104987	19.2849355264561	80.8427450229802	30.9188110363723	17.4988201913287	17.8171353659836	21.5641939447355	16.8860259479987	26.6979131704364	10.7286	8.26771575849712	15.9523825501691	61.8008406024567	35.9692988370865	25.7603492420234	223.820645489027	62.5118352355573	1.83858304187733	1.40956554072022e-07	1.52654792678409e-05	116.829743613671	118.14265886271	-0.0213103	0.935533044301094	0.999745706973865	263.939504642757	59.3893633216959	2.15144607571859	0.000112337114461081	0.045650541916886	--	--	--	--	--	--	--	--
Zm00001d012091	Zm00001d012091	1.69561729214629	3.29846564766826	2.52553766715391	14.7429909709124	2.98021564424587	16.4172428293655	0.813532648111495	0.941186651057391	0.798070987070309	0.970706447747583	0.886342081523568	0.333156565843819	3.1160490074087	1.59269849027326	1.4405922319404	21.4662739978723	17.893141690344	7.7610352444455	411.188995329907	52.8473371677678	2.95983175943247	8.5907025063872e-08	1.01971138660068e-05	18.8965095459155	21.9515507725401	-0.217735	0.667245831928649	1	285.710987974733	61.2378615095956	2.22246977103171	0.000123406418894488	0.048467198726514	--	--	--	--	--	--	--	--
Zm00001d043444	Zm00001d043444	2.90653053191346	4.18660687337514	5.32659413149246	12.6014157675837	6.67977807035768	13.5751535380246	12.3352234840148	6.45961614713557	3.87452210661923	3.70766938195916	4.21768753298373	6.35658890075706	5.77707281846494	5.56085513839434	8.2090236805046	18.5040937171958	15.5957383183041	8.03663424837694	334.724335424307	153.368996079553	1.12448523116553	0.000113577959347964	0.00332738090440128	112.50223778096	177.303359705381	-0.658194	0.217090571984031	0.875040448332541	249.309758706921	92.1184264375055	1.43605702031292	0.000126584670056365	0.048467198726514	--	--	--	--	--	--	--	--
Zm00001d045836	Zm00001d045836	0.903664522337272	2.30884595177555	1.63509625988912	7.87649828730307	2.25985419599024	13.1619079721887	3.55523435694226	2.42378961054199	0.978993701233241	2.12105127037545	0.830018621577127	2.76020780432445	5.92449870702809	6.03819308791202	8.56422926562358	20.9712151516093	18.0293015959338	9.1237762198128	576.333953695956	242.807160731925	1.2460947630598	5.26946330361108e-06	0.000302051123205906	67.7788263266114	82.0085545369411	-0.277641	0.685216852504589	0.992279591605762	267.987904557759	54.2106261948603	2.30603794883694	0.000131654797393757	0.0489620990144364	--	--	--	--	--	--	--	--
Zm00001d036840	Zm00001d036840	0.873987526529808	0.814751190944096	0.465947777437615	4.76799331060792	0.905889828565054	9.65124655539267	0.528996598772007	0.426216474282499	0.133149774482692	0.445955307435974	0.401380105179744	0.176014983678569	2.09527433256792	1.89868489973462	1.39878034183749	8.63167687147753	6.35878674022863	2.6256626561047	145.583400136669	43.8636259603457	1.72958510377181	1.5942474824806e-05	0.000741689959939256	8.35697531457414	8.83939744825895	-0.102658	0.894343174863154	1	121.764651272202	16.5896540781787	2.87657	0.000167615677012325	0.0563076930976735					GO:0005515||GO:0003674||GO:0005488	protein binding||molecular_function||binding	--	--
Zm00001d045695	Zm00001d045695	0.396222136717111	0.410408168143056	0.640113233610438	1.88412638886926	0.890904058034615	4.63104169391826	0.466317721374083	0.143129767211493	0.491850200859969	0.651448857289226	0.426832937876557	0.354650537833742	0.301553129749229	0.173892639136534	0.352298274681153	1.61830134537521	1.13174832982828	0.924011199519084	60.2126355210498	13.4034593220813	2.16434853571166	1.34215743920977e-06	9.77038852096917e-05	23.2338607696574	17.8287836821621	0.38994684480963	0.469883557663385	1	116.612092762737	22.1355642957186	2.3961106089854	0.000179126594297413	0.058784477195083	--	--	--	--	--	--	--	--
Zm00001d053007	Zm00001d053007	7.63027781465831	24.8670040061224	17.6787636700774	119.03311971238	38.4876479262027	200.550203771674	103.349936027395	26.5465056311634	30.3371984427121	26.6838761560178	27.9197755679924	26.7982812650622	9.83376504935473	15.8963560856119	33.0265502903634	181.987114712337	118.341467939669	106.918472380716	1579.02336559596	225.465331203436	2.8078616107715	4.48488462337475e-07	3.83537463342e-05	312.641364518325	611.970409888315	-0.969376	0.122469010166207	0.765386942883914	1332.78231586414	181.673	2.87512434524242	0.000249505071013795	0.0703027756759879	--	--	--	--	--	--	--	--
Zm00001d039770	Zm00001d039770	4.84491623841312	3.53407033678742	9.52488491612332	26.4440244380639	9.16110124066814	26.5038078482707	6.29862007941708	5.87905518821206	7.76229044266279	4.94427218928823	16.156749943201	5.84065104494944	7.94592496889219	6.87310656187151	9.63639398392567	30.3421753454567	19.1308175225125	7.30150026286649	300.739166818775	127.657143508331	1.23579406300853	0.0345679426319106	0.190303725843383	141.20317701464	104.021030444177	0.441679677591917	0.426791031992218	0.969407860005729	314.206447041182	88.3822062445757	1.82898431420557	0.000256711861964314	0.0703027756759879	--	--	--	--	--	--	--	--
Zm00001d021371	Zm00001d021371	0.228805332039399	0.148123313417205	0.0831700053127372	0.61873744465976	0.592892966787876	2.83158550201204	0.540970796366456	0.185968714195266	0.290482581622638	0.525369379915438	0.350263992913436	0.287998723966278	0.279863156418836	0.395393177058702	0.457741659419145	2.1786610914464	1.52597214303391	1.27119080342222	62.7584525467204	14.109845020594	2.15084900037196	5.07392032877666e-07	4.20308290557753e-05	14.5215282120244	12.6541115622188	0.189580111398935	0.759134078089922	1	49.0211285098826	5.41004046135325	3.18068082828959	0.000285523021912765	0.0760111213088609			GO:0016020||GO:0005575	membrane||cellular_component			--	--
Zm00001d034558	Zm00001d034558	4.6120751604909	4.2607480313306	5.31638775568164	13.1315225603628	6.23444553366863	15.5843899296095	2.70351950274054	2.29644504722702	3.62924084764846	3.30738001777106	3.90120991118235	5.98306669930349	5.04155670787169	4.22605946013957	5.39818604439115	19.2850050340326	11.6084342851125	8.27617360006413	340.442828175837	125.678312703419	1.43684201674294	5.49048958267376e-07	4.50578221186814e-05	113.589860402127	73.9598389016186	0.626458230425732	0.0245481465556712	0.378802995016334	290.220485396464	114.973358385114	1.33554307465321	0.000290650698013719	0.0762806701714131	--	--	--	--	--	--	--	--
Zm00001d014455	Zm00001d014455	1.66865576709079	1.72839902966356	2.44694089317611	7.8476417230464	2.82981340337926	7.90176416130823	2.33073179893036	2.32997197215284	2.78116056282819	1.83386573208961	3.05659769271391	2.11111862055956	3.80989593269183	2.83075270256766	2.41684479339615	8.67866053503906	5.43727381938585	4.36681366203591	155.929033030681	75.2618616989591	1.05046736761233	0.000703782119912849	0.0131337870894753	58.5077515927495	61.9031574644692	-0.0776627	0.794593356552142	0.993780097590478	149.880711228513	45.9971881174717	1.70356991732006	0.000302841247850172	0.0786606725730421	--	--	--	--	--	--	--	--
Zm00001d047775	Zm00001d047775	0.057980218263252	0.660617069490982	0.168604988983664	7.96223719516552	0.11446973868578	9.27276629831845	1.31600869547448	0.70687862973323	0.235550363572867	0.887538504014733	0.177516691397577	0.758992715568209	0.794287001888492	1.2023312132455	2.83843238916503	7.44668392133243	4.21841081132814	4.9153890658513	103.175868204865	29.788806237523	1.79030600727731	5.30893167621535e-05	0.00190609401554335	11.2328945863386	13.8251894600466	-0.317099	0.6647427601124	1	103.887072584524	5.15575183157982	4.33762245380295	0.000338041047759789	0.0854157277044028	--	--	--	--	--	--	--	--
Zm00001d040094	Zm00001d040094	0.0554051079448285	0.0573887896466521	0.0895092412022924	0.269254306489049	0.209655973508984	0.712038965593465	0.160688223434236	0.112580600641066	0.0468934840735366	0.0659648673004705	0.0376961190615258	0.11158201775876	0.153609137398035	0.0547110168414477	0.0695478816327737	1.35775595181029	0.25082126184219	0.0836049648419827	66.5924032550923	10.6994259754507	2.63754181925662	0.00101099002056814	0.0170923936618767	8.3379742485068	12.3098467924025	-0.578304	0.424181440808272	1	44.6116539155046	7.3785214319062	2.5934667423868	0.00036266388691416	0.0884339437829438	--	--	--	--	--	--	--	--
Zm00001d038020	Zm00001d038020	0.907801586128941	2.05382148656748	1.92200606382725	4.35924702590141	2.90063646184161	9.09677637626778	3.30762365032225	2.0970309654779	2.42633790125552	2.65735720492885	2.70625311490579	3.36782708896652	2.24413070346336	3.06673093504141	3.3511122346255	6.77130523348794	6.11813463163972	4.7584283580261	266.194724059227	129.111864657479	1.04241013358362	2.90570318595023e-06	0.000187276113874963	130.675070536163	116.605036691942	0.161147700212158	0.480125447303756	0.974863613445944	236.662922725385	68.869363947289	1.78101320400178	0.000373658696709765	0.0896602939390717	GO:0006468||GO:0008152||GO:0006464||GO:0006793||GO:0006796||GO:0006807||GO:0008150||GO:0009987||GO:0016310||GO:0019538||GO:0036211||GO:0043170||GO:0043412||GO:0044237||GO:0044238||GO:0044260||GO:0044267||GO:0071704||GO:1901564	protein phosphorylation||metabolic process||cellular protein modification process||phosphorus metabolic process||phosphate-containing compound metabolic process||nitrogen compound metabolic process||biological_process||cellular process||phosphorylation||protein metabolic process||protein modification process||macromolecule metabolic process||macromolecule modification||cellular metabolic process|…			GO:0004672||GO:0003674||GO:0003824||GO:0016301||GO:0016740||GO:0016772||GO:0016773||GO:0140096	protein kinase activity||molecular_function||catalytic activity||kinase activity||transferase activity||transferase activity, transferring phosphorus-containing groups||phosphotransferase activity, alcohol group as acceptor||catalytic activity, acting on a protein	--	--
Zm00001d046184	Zm00001d046184	1.45161382815451	4.76135658101724	1.52434237767504	13.7296534648642	8.75693500946219	60.9563958578096	12.3555270931933	4.68660531513131	0.368582784817998	5.47288515702903	1.02878991605414	4.10094910268375	1.93336677050585	2.11032549961206	4.85907866340979	9.82191931003329	5.71096125475443	4.18176833236899	176.586827519192	78.8260171547728	1.16212393816317	0.00332896087488695	0.0394725293209772	93.8530133241414	153.143221432836	-0.707158	0.572544859190314	0.980644528671589	718.769702924699	64.6198287890409	3.4759237867853	0.00040585038876116	0.0904076988473392	GO:0006979||GO:0055114||GO:0006950||GO:0008150||GO:0050896||GO:0008152	response to oxidative stress||oxidation-reduction process||response to stress||biological_process||response to stimulus||metabolic process			GO:0004601||GO:0020037||GO:0003674||GO:0003824||GO:0016491||GO:0016209||GO:0016684||GO:0005488||GO:0046906||GO:0048037||GO:0097159||GO:1901363	peroxidase activity||heme binding||molecular_function||catalytic activity||oxidoreductase activity||antioxidant activity||oxidoreductase activity, acting on peroxide as acceptor||binding||tetrapyrrole binding||cofactor binding||organic cyclic compound binding||heterocyclic compound binding	zma00940||zma01100||zma01110	Phenylpropanoid biosynthesis||Metabolic pathways||Biosynthesis of secondary metabolites
Zm00001d045134	Zm00001d045134	0.258736723999762	0.191428809909319	0.107485680477086	1.00823191880563	0.583795667297479	2.42789171159097	0.251686663009494	0.360508101163947	0.187704195972128	0.0754407728412523	0.0377222969219852	0.260538845632549	0	0	0.0347980893863983	0.22917811723411	0.215138951377735	0.121691671047775	5.52056870529418	0.338525869116402	3.89368335338569	0.0192023842944565	1	3.62206795476883	7.68815451436966	-1.09103	0.257748433948233	1	37.6553804584396	5.07459368608541	2.89306159145711	0.000429696330992846	0.0927319692527032	--	--	--	--	--	--	--	--
Zm00001d007486	Zm00001d007486	2.38047084794031	5.16255809365509	3.31695852541448	10.0757594488318	5.25048933481381	21.9884532370503	7.93578073723855	7.95082856235791	4.98655675337277	4.97244842375047	5.73189115493812	5.16864125028452	5.85973995732831	5.58279219232051	5.07745706770088	35.2188905406309	12.7730295660743	4.34722447516579	510.042710862812	157.983955796792	1.69075394753193	0.0351359185857561	0.192508117069999	152.530976139551	199.415299783782	-0.392686	0.0532545895444066	0.548493329595679	347.310358249174	98.3334116644931	1.82087230442833	0.000453296980317803	0.0949841876486596					GO:0016758||GO:0003674||GO:0003824||GO:0016740||GO:0016757	transferase activity, transferring hexosyl groups||molecular_function||catalytic activity||transferase activity||transferase activity, transferring glycosyl groups	--	--
Zm00001d011657	Zm00001d011657	4.52985875452471	3.77403403958131	4.34317717228411	14.171658193324	5.05488200361185	17.2021640153588	1.11757260170728	1.56075662668573	1.85030149146994	1.30643040479949	4.27123880041719	2.18154371075437	6.98609375058657	5.64000908488994	5.23806207673887	19.4512163357255	11.9888718140562	5.47105940140782	270.927367971355	129.036940795883	1.06930132283815	0.00280617607301784	0.0351770411430249	56.3805308299124	32.7429404758356	0.791323822446077	0.0580894448839318	1	255.660591040388	86.4603332026584	1.56392269047372	0.000456165378269014	0.0949841876486596	--	--	--	--	--	--	--	--
Zm00001d015307	Zm00001d015307	0.312633423586874	0.607175079888588	0.416684576298836	2.79358198374825	0.617228899345353	4.83625240385866	0.118266860738676	0.444679596149362	0.277835285667996	0.518447601904642	0.319060837401813	0.393513674964202	0.267678218698104	0.424485720975912	0.478282109628029	5.08835995973531	3.18443557986428	0.868460383688966	84.5920347147942	10.6680645701085	2.98461806431492	4.70595641636138e-07	3.9604682640967e-05	11.2491507608278	7.64910010722715	0.562306470105799	0.439161288468146	1	73.1898606783715	11.5173733764138	2.66918443866869	0.000525315643389633	0.103927953606648	--	--	--	--	--	--	--	--
Zm00001d034217	Zm00001d034217	1.22808762748467	1.46151244561106	2.00091163656902	4.05525204252736	2.45039418526924	6.84044536786852	2.47115034864501	2.1025214736513	1.93730634075505	1.97323729846928	2.29333787472687	1.7628717179766	1.4318222243174	2.11577914319069	1.89416404082663	8.42457408860587	4.99350496864964	2.30120921392258	217.455660902856	74.110345096402	1.55197750072457	6.04460303842759e-05	0.00208795601686861	82.4563466530643	88.6133987004083	-0.108065	0.657342629722189	0.990073738050908	176.392854568999	60.4593632787634	1.54411006216552	0.000527992778791467	0.103927953606648	GO:0006468||GO:0008152||GO:0006464||GO:0006793||GO:0006796||GO:0006807||GO:0008150||GO:0009987||GO:0016310||GO:0019538||GO:0036211||GO:0043170||GO:0043412||GO:0044237||GO:0044238||GO:0044260||GO:0044267||GO:0071704||GO:1901564	protein phosphorylation||metabolic process||cellular protein modification process||phosphorus metabolic process||phosphate-containing compound metabolic process||nitrogen compound metabolic process||biological_process||cellular process||phosphorylation||protein metabolic process||protein modification process||macromolecule metabolic process||macromolecule modification||cellular metabolic process|…			GO:0004672||GO:0005524||GO:0030246||GO:0003674||GO:0003824||GO:0016301||GO:0016740||GO:0016772||GO:0016773||GO:0140096||GO:0000166||GO:0005488||GO:0008144||GO:0017076||GO:0030554||GO:0032553||GO:0032555||GO:0032559||GO:0035639||GO:0036094||GO:0043167||GO:0043168||GO:0097159||GO:0097367||GO:1901265||GO:1901363	protein kinase activity||ATP binding||carbohydrate binding||molecular_function||catalytic activity||kinase activity||transferase activity||transferase activity, transferring phosphorus-containing groups||phosphotransferase activity, alcohol group as acceptor||catalytic activity, acting on a protein||nucleotide binding||binding||drug binding||purine nucleotide binding||adenyl nucleotide binding||r…	--	--
Zm00001d051837	Zm00001d051837	2.65738410048843	2.42870031955435	3.56075910655369	8.23371532052117	3.68408499296757	7.70080190460572	1.90705312941114	1.69931131385649	2.28221841798711	2.69193947142795	3.39002139739426	2.77427140849762	3.44157709754705	2.70127276984671	4.13897979485794	11.301697461589	7.01334026517727	5.43591869790501	438.818832081511	187.469119003559	1.22621879867009	4.62288904459228e-06	0.000272829424420357	162.004615598046	107.280374538585	0.60014464730344	0.00375038144089389	0.133596764448083	346.026843161067	149.011174662572	1.2150844606544	0.000567924165444389	0.109287327972368	GO:0005985||GO:0008152||GO:0005975||GO:0005984||GO:0008150||GO:0009311||GO:0009987||GO:0044237||GO:0044238||GO:0044262||GO:0071704	sucrose metabolic process||metabolic process||carbohydrate metabolic process||disaccharide metabolic process||biological_process||oligosaccharide metabolic process||cellular process||cellular metabolic process||primary metabolic process||cellular carbohydrate metabolic process||organic substance metabolic process			GO:0016157||GO:0003674||GO:0003824||GO:0008194||GO:0016740||GO:0016757||GO:0016758||GO:0035251||GO:0046527	sucrose synthase activity||molecular_function||catalytic activity||UDP-glycosyltransferase activity||transferase activity||transferase activity, transferring glycosyl groups||transferase activity, transferring hexosyl groups||UDP-glucosyltransferase activity||glucosyltransferase activity	zma00500||zma01100||zma01110	Starch and sucrose metabolism||Metabolic pathways||Biosynthesis of secondary metabolites
Zm00001d034978	Zm00001d034978	1.49580816015921	2.77594189920024	4.22894480565585	10.2590020002834	5.16803	11.0949781097854	7.73332322876946	5.42028573646965	7.46948407016021	8.45926043006829	8.01444210014636	9.79047278067844	3.4762346655083	3.38495053846131	5.04613043280042	11.9243160897453	10.761985951823	6.00193581326964	165.979460558398	68.0810962509467	1.28305314269149	3.59737721386472e-05	0.00140207511617073	150.636553854624	117.769885746844	0.356928671355397	0.0907843397561478	0.68498828404787	146.688455333935	45.9605812013725	1.67353055568672	0.00057690869697658	0.109287327972368	GO:0030001||GO:0006810||GO:0006811||GO:0006812||GO:0008150||GO:0051179||GO:0051234	metal ion transport||transport||ion transport||cation transport||biological_process||localization||establishment of localization			GO:0046872||GO:0003674||GO:0005488||GO:0043167||GO:0043169	metal ion binding||molecular_function||binding||ion binding||cation binding	--	--
Zm00001d038371	Zm00001d038371	0.534582676161704	0.457422902979822	1.05889823212361	3.34488264344613	0.917757380904334	4.91202089969876	0.45721245332729	0.528955117865005	1.20392979495136	0.782739197689151	1.49439597238537	1.02980294817706	0.295665036822747	0.413127905337255	0.28446298397964	3.62338752537822	2.05180554501735	0.593047619604003	97.568599062812	15.1924140178688	2.68214116919824	1.75827789327256e-06	0.000121948801390361	50.8817667433219	33.602742252695	0.617652481502732	0.137636371636619	1	136.689593058311	29.7241746763441	2.19973417930417	0.000597087148493433	0.112265751539493	GO:0055114||GO:0008152||GO:0008150	oxidation-reduction process||metabolic process||biological_process			GO:0005507||GO:0016491||GO:0003674||GO:0005488||GO:0046872||GO:0043167||GO:0043169||GO:0046914||GO:0003824	copper ion binding||oxidoreductase activity||molecular_function||binding||metal ion binding||ion binding||cation binding||transition metal ion binding||catalytic activity	--	--
Zm00001d034977	Zm00001d034977	2.3930997993865	5.12851137245431	2.79962702637992	13.195144278194	3.82861344599742	33.4651363118383	17.5439261533439	12.4081858075033	11.0631980063201	8.25286966151747	11.1166731766371	13.6276531084347	4.68339060116843	6.03003056317409	9.24496216628404	24.9248333746705	15.2898752421014	6.92793513313844	206.470807252796	86.2302612514317	1.25821028829128	0.00175533807809495	0.0251135943225009	143.041416309902	176.713813656045	-0.309247	0.177160779657202	0.83871444798492	212.449800319494	42.1183513949739	2.33530783456485	0.000692968943986872	0.12470966102678	--	--	--	--	--	--	--	--
Zm00001d029636	Zm00001d029636	2.44587546368361	1.53401299273032	3.04512551773195	8.94903297589649	2.34798088786592	13.6926043299052	0.662109939788888	0.911909193500709	0.660921351078928	0.641182959730037	1.07632590880268	0.949011646823449	3.97425739760865	4.23220007765275	5.87283775006869	22.3800630214452	16.0864436831177	6.83361323084469	729.124855733551	223.55665737743	1.70526174529321	0.000936102544729908	0.0161724606583309	42.5032405367574	35.4101959596474	0.260832297519716	0.471681601154911	1	385.78580987445	105.403953037078	1.87141169504829	0.000754558632356448	0.132944788407138	GO:0055114||GO:0008152||GO:0008150	oxidation-reduction process||metabolic process||biological_process			GO:0016491||GO:0003674||GO:0003824	oxidoreductase activity||molecular_function||catalytic activity	--	--
Zm00001d043232	Zm00001d043232	2.11961311190703	3.04930847643163	4.22333116210852	14.0112546787942	3.48727500376813	17.4314964749086	3.38551971481797	3.68483944110052	5.08296318296206	2.94419299318516	7.93169712271122	4.09088806922409	6.04940930088747	3.48843253400558	5.82021141064537	19.0875529246311	11.9373559746761	8.57764743270378	242.854765895081	92.909112860491	1.38512576017826	1.25290599954699e-05	0.000613111871074616	90.922528296882	73.4992438772842	0.312273687225007	0.345638408420329	0.951095321326217	205.316082344064	53.7375552278174	1.93348061116411	0.000761518210355993	0.133239245207773					GO:0009055||GO:0003674||GO:0003824||GO:0016491	electron transfer activity||molecular_function||catalytic activity||oxidoreductase activity	--	--
Zm00001d022259	MYB-transcription factor 23	0.0884150172187131	0.305268534074661	0.199973359027137	0.914789414244544	0.610948954148525	1.7394688559138	0.0222978217505642	0.0718620799662353	0	0	0.0601551578822355	0	0	0	0.110983939571237	0.4959906096761	0.257309044837158	0.194059807650937	11.6157467260031	1.35410347646561	3.0851405872057	0.010619575116886	0.0884128142607787	0.730441486830857	1.13129924686334	-0.656033	0.786341983655908	1	38.2705500921968	6.78647304254434	2.49849244188558	0.000810766090587852	0.137095648673563	--	--	--	--	--	--	--	--
Zm00001d041645	GRMZM2G374405	60.531347866835	51.2398621536097	101.567645363759	191.420907911171	87.1572590353531	228.110050938634	0	0	0	0	0	0	85.1702605167861	183.853618665426	159.367061603966	338.705998606701	372.772526575445	230.040208281841	1624.68131278721	730.504441609437	1.1530795772908	0.0026850960754936	0.0341780654118104	NA	NA	NA	NA	NA	837.75309416464	344.240696869706	1.28281800112198	0.000855868343601585	0.139120018819625	--	--	--	--	--	--	--	--
Zm00001d013641	Zm00001d013641	3.48308157812125	5.2425656897865	4.9588485717036	14.230851200066	5.53352334953746	17.8222405716147	4.57050627305584	4.3349440385358	5.85913465709319	5.4428434884241	8.55347297077651	7.01468303052752	6.97629026242377	4.56801560860581	5.12364506302796	17.7879176706861	13.8850415245017	10.213141471985	277.563610906098	108.960688456694	1.34814637399509	1.27204825048253e-07	1.39445264161758e-05	138.053275646153	96.5822026197751	0.521273362143295	0.0259782376612161	0.386431382980931	238.603963075056	84.6799136142727	1.49465585988735	0.000871775131554494	0.140616658822329	--	--	--	--	--	--	--	--
Zm00001d006697	Zm00001d006697	0.858085864946239	0.812624556482857	1.82988058518337	5.21162972182064	1.21007853654475	9.10222354775058	0.500822839337178	0.677509466950209	0.996016737724053	0.625487752714206	1.5512881940096	0.790000000444025	1.15152538169423	1.35573782129202	1.47719572448202	6.64506452444813	4.54259305903058	1.25110921132489	183.396180270209	57.860451205532	1.66289326622077	0.000230644438192042	0.00578169101606147	43.2771558295544	31.5918	0.465761577780872	0.272355389430616	1	219.582583006727	48.1021926562045	2.18971955905564	0.00090490190990215	0.142493772624904	GO:0055085||GO:0006810||GO:0008150||GO:0051179||GO:0051234	transmembrane transport||transport||biological_process||localization||establishment of localization	GO:0016021||GO:0005575||GO:0016020||GO:0031224||GO:0044425	integral component of membrane||cellular_component||membrane||intrinsic component of membrane||membrane part	GO:0022857||GO:0003674||GO:0005215	transmembrane transporter activity||molecular_function||transporter activity	--	--
Zm00001d045877	Zm00001d045877	0	0	0	0.57766072801596	0.808332462411895	0.519682506828836	0.10325606687569	0	0.207918493999896	0.139275272937697	0.278564654193121	0.0687135417052876	0	0	0	1.93416257182194	1.12534220720662	0.673984639649215	19.7691706990508	0	6.69727564540614	1.6210233161099e-06	0.000113924311511181	2.54723068186704	1.62928274452136	0.682514946059385	0.656597010177263	1	9.54198	0	5.68079229072737	0.000945626265718251	1	--	--	--	--	--	--	--	--
Zm00001d052842	Zm00001d052842	0	0.194983190995168	0.0912345298479245	1.50501645613354	0.0929117772887235	4.61442225891122	0.284844322415696	0.267751374869775	0	0.192103824741651	0.144085165961959	0.236943247259612	0.368399882649305	0.185885234939054	0.26583155817726	7.41984779707555	2.73916967271387	1.04583823393844	86.2806928128688	6.20231181320237	3.79688874451117	1.92849639314203e-08	2.87912526490271e-06	4.35360739823098	4.16115161524219	0.0327987927557977	0.976429267056454	1	45.9742736627295	2.05029292804051	4.49321753619769	0.000960606183186734	0.144062338008272					GO:0008171||GO:0003674||GO:0003824||GO:0008168||GO:0016740||GO:0016741	O-methyltransferase activity||molecular_function||catalytic activity||methyltransferase activity||transferase activity||transferase activity, transferring one-carbon groups	--	--
Zm00001d048945	Zm00001d048945	3.72938903907408	4.48097931715984	4.39582693251581	7.71725374684999	5.7725087282105	11.9856147665204	9.16455	5.91685941820649	4.24228317354048	4.96285263489315	4.11054625652125	7.03004239464635	6.83145337322513	6.51095857038276	7.94894472351178	28.4879704472176	18.0311524719725	9.45429686503453	677.771633876945	254.104683437123	1.41514043842872	0.00220455615478422	0.0295862856222311	193.009000951497	230.15662999259	-0.25855	0.300705111911399	0.935587354429965	294.327770936557	142.26638131637	1.04877266092648	0.00102940754312716	0.147508347032605	--	--	--	--	--	--	--	--
Zm00001d029499	Zm00001d029499	1.22629317634674	1.5144673592117	2.01160617782548	4.45850681525832	2.16498437540093	5.3205864096355	4.94229193822808	2.81761759172885	3.56879151863357	3.70619091388483	4.66907437666184	4.6068822024121	1.10764802997704	1.42051486970317	2.33117904972238	3.98969234534272	3.43154729711939	3.57149148879247	167.890662690068	73.4849893379074	1.19083599705254	2.85129083534173e-05	0.00118467547679096	196.826338065791	170.900647357055	0.20123315125551	0.343600876282184	0.949348331596977	174.732370075027	67.8731840027825	1.36375266101791	0.00108305092607027	0.15127373068959	GO:0030001||GO:0006810||GO:0006811||GO:0006812||GO:0008150||GO:0051179||GO:0051234	metal ion transport||transport||ion transport||cation transport||biological_process||localization||establishment of localization			GO:0046872||GO:0003674||GO:0005488||GO:0043167||GO:0043169	metal ion binding||molecular_function||binding||ion binding||cation binding	--	--
Zm00001d011063	Zm00001d011063	0.915432143881221	0.338645560527542	1.39440882781085	6.58088511605406	0.968211487532675	9.46154146339478	1.3357326587236	1.38180009291341	1.39463756417621	0.533831512979869	3.60354521947613	1.71192951570422	0.383900737662497	0.581119719424026	0.369355641644325	2.43255397162495	2.15667548309867	0.322916473542007	27.1351645161849	7.25349566189986	1.89966563106124	0.0119247805807639	0.0956334831097679	32.0258091554641	22.3730370281883	0.517656634293003	0.336321173779368	1	90.2242155737654	13.6395248810359	2.72309555355061	0.00111847046338362	0.152276754477878					GO:0046872||GO:0003674||GO:0005488||GO:0043167||GO:0043169	metal ion binding||molecular_function||binding||ion binding||cation binding	--	--
Zm00001d040171	Zm00001d040171	3.68051023805132	4.20328791120036	5.35141473013578	15.8890840909354	4.93742080320741	14.3292776317765	5.31933514729285	3.37496945770504	4.26527832549432	4.52644637047514	8.09022878667256	5.03655640797267	6.51031667619318	5.54479341427577	4.79769402603959	16.1748203105655	11.0315930387307	8.62198435295937	273.980821797083	127.003710649652	1.10871179980658	1.39030044830129e-05	0.000665555966419593	133.758672293732	97.7191695503732	0.451209329827965	0.0842977308411202	0.666747202491682	257.171246971398	94.4589610994255	1.44478332155448	0.00122724144983686	0.159546650599854	--	--	--	--	--	--	--	--
Zm00001d023225	ferritin homolog2	0.291028288755157	0.435424947934684	0.501512774036465	2.95030448776074	0.191524702515576	6.83385653724797	0.464840495473184	0.236542375004291	0.197055194799416	0.329996090192598	1.2210473754577	0.358178728937647	0.474628190244946	0.83021585944985	0.547974773326514	5.78574299089203	3.67017117538688	1.35738704765319	120.875137528857	20.3708010111209	2.56804724610817	1.44191878593963e-07	1.55521240483489e-05	21.1154055505456	9.87436448917383	1.08018478843797	0.0991023473147133	1	107.327841355816	12.7909	3.06858141114423	0.00123368947244873	0.159546650599854	--	--	--	--	--	--	--	--
Zm00001d041204	lipoxygenase12	1.27134805864512	1.76892504557916	2.72220418577262	8.92405165087045	1.53597576636556	11.452468506105	1.50742814208895	1.23382451735255	2.19704248205238	1.35551335158614	4.4346897087322	2.57951370465839	3.36076240539313	2.51084232584254	2.87614582650359	13.1603214027911	8.94609885515117	4.09196378368133	498.727669852705	164.056387206738	1.60377762979606	0.00111089449463775	0.0182367831623162	157.832711748454	92.7072050086337	0.769641028628757	0.151030297172968	0.807334056054979	400.135261119362	102.308145250793	1.96732556210823	0.00124116465638307	0.159546650599854	GO:0055114||GO:0008152||GO:0008150	oxidation-reduction process||metabolic process||biological_process			GO:0016702||GO:0046872||GO:0005515||GO:0003674||GO:0003824||GO:0016491||GO:0016701||GO:0051213||GO:0005488||GO:0043167||GO:0043169	oxidoreductase activity, acting on single donors with incorporation of molecular oxygen, incorporation of two atoms of oxygen||metal ion binding||protein binding||molecular_function||catalytic activity||oxidoreductase activity||oxidoreductase activity, acting on single donors with incorporation of molecular oxygen||dioxygenase activity||binding||ion binding||cation binding	zma00591||zma00592||zma01100||zma01110	Linoleic acid metabolism||alpha-Linolenic acid metabolism||Metabolic pathways||Biosynthesis of secondary metabolites
Zm00001d037745	Zm00001d037745	0.309067509381715	0.525932989149452	0.256788685005399	1.57812470421614	0.392264197852309	4.39229791908113	0.55118439680221	0.287090648790866	0.269060846652707	0.495637429201757	0.247831266380857	0.511290310324703	0.216020462088534	0.130798134000043	0.290970336802069	1.52522878045478	0.963708284894044	0.472432202823381	48.467722183898	10.3023034154802	2.22970642846676	8.23050726405564e-05	0.00266362555363195	20.3082519741245	17.8310651367156	0.176405250237986	0.738937913159428	1	100.162019084245	16.6490392891426	2.59015892392532	0.00126377097129058	0.160971258036489	GO:0055114||GO:0008152||GO:0008150	oxidation-reduction process||metabolic process||biological_process			GO:0005506||GO:0016705||GO:0020037||GO:0003674||GO:0005488||GO:0046872||GO:0043167||GO:0043169||GO:0046914||GO:0003824||GO:0016491||GO:0046906||GO:0048037||GO:0097159||GO:1901363	iron ion binding||oxidoreductase activity, acting on paired donors, with incorporation or reduction of molecular oxygen||heme binding||molecular_function||binding||metal ion binding||ion binding||cation binding||transition metal ion binding||catalytic activity||oxidoreductase activity||tetrapyrrole binding||cofactor binding||organic cyclic compound binding||heterocyclic compound binding	zma00905||zma01100||zma01110	Brassinosteroid biosynthesis||Metabolic pathways||Biosynthesis of secondary metabolites
Zm00001d031275	Zm00001d031275	0.207643070347199	0.215077362498897	0.369001555864119	2.21348974237585	0.102486885676411	5.63355435312339	0.288015947267041	0.365664914054459	0.386636471287193	0.282535014021855	0.423823986223604	0.313633980995526	0.406365670295543	0.273389077654187	0.293227073112953	6.74378855097214	3.49146178568808	2.30723610387069	131.003954644981	10.0014587192447	3.71072614548201	8.20460816196346e-15	9.85485321272202e-12	10.5367893397632	10.6973389519005	-0.0162974	0.979810340201991	1	79.9612293242394	7.70572163022597	3.37392608485639	0.00138645836073544	0.170182499211363	GO:0006284||GO:0006281||GO:0008152||GO:0006139||GO:0006259||GO:0006725||GO:0006807||GO:0006950||GO:0006974||GO:0008150||GO:0009987||GO:0033554||GO:0034641||GO:0043170||GO:0044237||GO:0044238||GO:0044260||GO:0046483||GO:0050896||GO:0051716||GO:0071704||GO:0090304||GO:1901360	base-excision repair||DNA repair||metabolic process||nucleobase-containing compound metabolic process||DNA metabolic process||cellular aromatic compound metabolic process||nitrogen compound metabolic process||response to stress||cellular response to DNA damage stimulus||biological_process||cellular process||cellular response to stress||cellular nitrogen compound metabolic process||macromolecule m…			GO:0008725||GO:0003824||GO:0003674||GO:0003905||GO:0019104||GO:0016787||GO:0016798||GO:0016799||GO:0043733||GO:0140097	DNA-3-methyladenine glycosylase activity||catalytic activity||molecular_function||alkylbase DNA N-glycosylase activity||DNA N-glycosylase activity||hydrolase activity||hydrolase activity, acting on glycosyl bonds||hydrolase activity, hydrolyzing N-glycosyl compounds||DNA-3-methylbase glycosylase activity||catalytic activity, acting on DNA	zma03410	Base excision repair
Zm00001d053349	Zm00001d053349	0	0	0.0757608320543338	0.661637838256166	0.462921674509015	2.00890484467975	0.177400291108013	0.127051313185532	0.158763020381712	0.079761169523791	0	0.236108204978521	0.0764794910566012	0.231537665986861	0.22074558905909	1.52304651856023	0.758198947586732	0.257321595167101	11.7556847158823	2.40946093146365	2.28175261420219	0.0255988046380872	0.156694096029987	1.44754864708103	2.10887976588489	-0.541204	0.737191410157241	1	13.888359322655	0.32720019831977	5.25999850873136	0.0013914504797595	0.170182499211363	--	--	--	--	--	--	--	--
Zm00001d015101	Zm00001d015101	3.98217778774904	5.74230264795954	6.58474623480164	18.8015149421723	5.72947630447942	15.0892166499898	5.21834450445112	4.18859290154297	6.52935241304319	5.28564984483845	8.60621753150191	8.49158252311016	7.94608822678639	6.32250676970087	6.64039432867875	19.5958096747852	13.659482370115	9.79008005906109	596.817814341491	285.825212847052	1.06165224862371	4.79322681799129e-06	0.000280844830743725	307.635974242486	218.028247084482	0.500562654225475	0.0152723617674846	0.292941829813361	525.153830616265	211.053885674541	1.31512455929239	0.00161756334704371	0.182485493623257	--	--	--	--	--	--	--	--
Zm00001d030213	Zm00001d030213	0	0	0.0237865959562016	0.0461631440861072	0.218014979488685	1.05122498787991	0.111396586670869	0.0199451231625973	0	0.0250425801962663	0.0250438485789113	0.0494205279208154	0	0.0969277089516227	0.161717261878697	0.45645434137914	0.214246258633429	0.282769028160805	14.0267515087201	3.76566308269713	1.89420126734504	0.0391953846814541	0.206281226888553	1.45101947330511	1.89855312151552	-0.426187	0.80360408214333	1	18.6077618009395	0.32720019831977	5.68199928730224	0.00164321860724004	0.182485493623257	GO:0006468||GO:0008152||GO:0006464||GO:0006793||GO:0006796||GO:0006807||GO:0008150||GO:0009987||GO:0016310||GO:0019538||GO:0036211||GO:0043170||GO:0043412||GO:0044237||GO:0044238||GO:0044260||GO:0044267||GO:0071704||GO:1901564	protein phosphorylation||metabolic process||cellular protein modification process||phosphorus metabolic process||phosphate-containing compound metabolic process||nitrogen compound metabolic process||biological_process||cellular process||phosphorylation||protein metabolic process||protein modification process||macromolecule metabolic process||macromolecule modification||cellular metabolic process|…			GO:0004672||GO:0003674||GO:0003824||GO:0016301||GO:0016740||GO:0016772||GO:0016773||GO:0140096	protein kinase activity||molecular_function||catalytic activity||kinase activity||transferase activity||transferase activity, transferring phosphorus-containing groups||phosphotransferase activity, alcohol group as acceptor||catalytic activity, acting on a protein	--	--
Zm00001d052733	Zm00001d052733	0.979316290076638	1.52156846146873	0.925543669977485	2.85553233229601	1.59509947734454	6.89882113481151	2.01905032331443	1.39294758499409	0.895178060643527	1.44912910480713	0.849532501058139	1.47920595759313	0.862452255171865	0.628581096897172	1.40600927861142	5.13956550464299	4.51257414113373	2.4584628299992	178.400176844511	42.212246707133	2.07646627115802	7.88237005613444e-09	1.35254304372307e-06	55.1358362470108	62.5053679448204	-0.190501	0.580658350394562	0.980644528671589	160.533543166901	47.1170667161992	1.76917718403241	0.00164414395921728	0.182485493623257					GO:0051087||GO:0005515||GO:0003674||GO:0005488	chaperone binding||protein binding||molecular_function||binding	--	--
Zm00001d016625	Zm00001d016625	0	0.12601485086602	0.117927146580574	1.02988655509131	0	8.10704710652984	1.93295357191291	0.593293332201239	0.432470467519784	0.558692809155789	0.372480737606802	0.918798214802131	2.20234712703221	1.86209206348519	2.34797622556909	11.3687312882305	5.60590639018556	2.4032366579492	115.266499227597	37.5336036483605	1.61719608052906	0.000611310204992434	0.0118430147851357	10.8782632779257	17.2765824456173	-0.682791	0.317287962101847	1	52.4562733126652	1.35234666234002	5.27899911020292	0.00172223393184989	0.185514688750374	--	--	--	--	--	--	--	--
Zm00001d048416	Zm00001d048416	0.238680898500741	0.176590317917629	0.0991539909590032	0.128286815532052	1.78392398014669	2.72658534972977	0.232177318855651	0.5265589177795	0	0	0.208789651124889	0	0	0	0	6.73503038402283	1.45539226556623	0	87.3281153013708	0	8.84216595464002	0.0236524321527267	0.149418686969322	2.19132446049257	7.88087328781026	-1.84964	0.516950965266291	1	46.7772004636748	5.07459368608541	3.20537696768195	0.00173605129486701	0.1861268611667					GO:0071949||GO:0000166||GO:0003674||GO:0005488||GO:0036094||GO:0043167||GO:0043168||GO:0048037||GO:0050660||GO:0050662||GO:0097159||GO:1901265||GO:1901363	FAD binding||nucleotide binding||molecular_function||binding||small molecule binding||ion binding||anion binding||cofactor binding||flavin adenine dinucleotide binding||coenzyme binding||organic cyclic compound binding||nucleoside phosphate binding||heterocyclic compound binding	--	--
Zm00001d005790	Zm00001d005790	0.215707559739272	0.16757293998141	0.261363356783188	0.304339998549442	1.01143930200475	4.82562327769634	0.285601887102972	0.0438307721779875	0	0.110065565239517	0	0.0543024949646649	1.63582425095837	0.958523711471442	1.6753852154424	8.9322743390941	3.71425302074631	2.13052895208262	99.1827236158516	28.2070742493456	1.81248706426534	0.000271544981031143	0.00655314705797626	1.08634770820533	2.16704489314394	-1.02564	0.583569757366092	1	39.5256141064923	4.02470749122094	3.29349879617112	0.00195497761515306	0.196873896023721	GO:0006486||GO:0008152||GO:0006464||GO:0006807||GO:0008150||GO:0009058||GO:0009059||GO:0009100||GO:0009101||GO:0009987||GO:0019538||GO:0034645||GO:0036211||GO:0043170||GO:0043412||GO:0043413||GO:0044237||GO:0044238||GO:0044249||GO:0044260||GO:0044267||GO:0070085||GO:0071704||GO:1901135||GO:1901137||GO:1901564||GO:1901566||GO:1901576	protein glycosylation||metabolic process||cellular protein modification process||nitrogen compound metabolic process||biological_process||biosynthetic process||macromolecule biosynthetic process||glycoprotein metabolic process||glycoprotein biosynthetic process||cellular process||protein metabolic process||cellular macromolecule biosynthetic process||protein modification process||macromolecule me…	GO:0016020||GO:0005575	membrane||cellular_component	GO:0008378||GO:0003674||GO:0003824||GO:0016740||GO:0016757||GO:0016758	galactosyltransferase activity||molecular_function||catalytic activity||transferase activity||transferase activity, transferring glycosyl groups||transferase activity, transferring hexosyl groups	--	--
Zm00001d012167	Zm00001d012167	1.66544635520513	1.32334498337655	2.58739640616938	7.63941662882658	1.55395246203058	10.3379619125273	4.12537419352038	3.46755327480453	4.19401814300691	4.16751256055748	5.77427632952394	4.41086155412939	1.96453619375911	2.20779550687686	2.2981952904656	9.35629381681011	7.83463579470741	2.59135971609664	313.046315252435	100.95074756391	1.63153111483924	7.32593704774308e-06	0.000400803077612031	224.882230763516	183.853251185129	0.291988035265615	0.106893214547923	0.727671097676741	296.593190120722	82.312533237579	1.84880876065168	0.00196131565397714	0.196873896023721	--	--	--	--	--	--	--	--
Zm00001d005766	Zm00001d005766	2.35252333107913	1.31990693241342	2.47038912035734	5.34752840913485	3.87046851246948	10.9176394045119	1.85404539970161	1.43406537479581	0.199111633296402	1.60051142381441	0.400148122045368	0.394818140185078	0.191832535578436	1.16152597080701	0.461411129985391	13.7181281855051	2.37722598207442	3.22718243662607	71.4958054308044	6.57436899213438	3.4447624562114	3.01015959415772e-06	0.000193066668144703	8.70466497053894	12.6173386096298	-0.553314	0.498854219405939	1	70.9588334339895	21.0945784897954	1.74801909448037	0.00202577833956921	0.197827462269171					GO:0005509||GO:0003674||GO:0005488||GO:0046872||GO:0043167||GO:0043169	calcium ion binding||molecular_function||binding||metal ion binding||ion binding||cation binding	--	--
Zm00001d022516	Zm00001d022516	1.80767005015467	3.12065078795569	1.68732238031954	9.32007749016945	1.65225188857777	20.8412295898998	1.57027150758124	2.28548532058653	2.7879385484766	3.41618593998124	4.50959383580562	2.76409945123911	1.0482	0.462784089626569	0.441213510710559	4.21045295705578	3.70201365389612	1.92869818264398	53.0171436799182	10.3629987811022	2.3535867578313	7.01370870049222e-06	0.000387734837678885	57.051260445613	35.3306386577183	0.702669779541959	0.0440542005002197	1	165.087461547935	33.2680590668066	2.31172081241774	0.00207944873813774	0.198453450596137	--	--	--	--	--	--	--	--
Zm00001d013127	Zm00001d013127	1.31248219307673	1.14098651296017	2.04464174223255	5.07032313743643	1.82773544451126	5.02005063564843	1.15259414147897	0.990563871097767	1.30921817005659	1.45898667687706	1.93744108893895	1.20362161560385	1.97230201374765	1.89777283781569	2.02996516156321	6.16562226701165	5.1610612378067	3.43373063881172	227.098961237538	89.5951378817292	1.34017226931928	1.02482475895065e-07	1.18257616835244e-05	70.1323586193348	52.4327800831022	0.423976773926686	0.151646848343004	0.807334056054979	175.501455933339	64.6347745077398	1.44030070065145	0.00214616811110689	0.198796711615214	GO:0030001||GO:0055085||GO:0006810||GO:0006811||GO:0006812||GO:0008150||GO:0051179||GO:0051234	metal ion transport||transmembrane transport||transport||ion transport||cation transport||biological_process||localization||establishment of localization	GO:0016020||GO:0005575	membrane||cellular_component	GO:0046873||GO:0003674||GO:0005215||GO:0022857||GO:0008324||GO:0015075||GO:0015318||GO:0022890	metal ion transmembrane transporter activity||molecular_function||transporter activity||transmembrane transporter activity||cation transmembrane transporter activity||ion transmembrane transporter activity||inorganic molecular entity transmembrane transporter activity||inorganic cation transmembrane transporter activity	--	--
Zm00001d017786	putidaredoxin reductase homolog1	3.47016501445942	4.75806542904063	7.13882380654568	16.0617860960535	5.98856062091739	13.4515380578562	4.24986860616406	3.53067971496398	6.26291073389931	4.22921255627884	7.46519301938273	5.1032374266488	6.35152846457871	5.02910236234501	5.10023779149237	21.2507267323272	14.4825245317695	9.88373816070952	659.52501783483	234.848370028961	1.48927433470175	1.5157454685289e-09	3.33779783382302e-07	240.586527664724	200.386116417465	0.268795220786362	0.248242419691939	0.906268945402029	490.240043828814	207.362216711007	1.24113579954972	0.00218528554929414	0.19944098849533	GO:0055114||GO:0008152||GO:0008150	oxidation-reduction process||metabolic process||biological_process			GO:0016491||GO:0050660||GO:0003674||GO:0003824||GO:0000166||GO:0005488||GO:0036094||GO:0043167||GO:0043168||GO:0048037||GO:0050662||GO:0097159||GO:1901265||GO:1901363	oxidoreductase activity||flavin adenine dinucleotide binding||molecular_function||catalytic activity||nucleotide binding||binding||small molecule binding||ion binding||anion binding||cofactor binding||coenzyme binding||organic cyclic compound binding||nucleoside phosphate binding||heterocyclic compound binding	zma00053||zma01100	Ascorbate and aldarate metabolism||Metabolic pathways
Zm00001d044146	Zm00001d044146	0.0305019142496649	0.284345831108856	0.206963831749576	0.344279173144182	0.481756883042046	4.58779886401044	0.23077287152733	0.0743741641369747	0	0.0622548497945005	0.0933870044143128	0	0.059693448033863	0	0.0287159018432169	2.18840242277418	0.562196915921188	0.225949005269221	35.4144705433017	1.03231951902181	5.09746337718306	1.01533944207564e-05	0.000515968168400939	1.82026002126027	3.54772519151916	-0.99075	0.512624384654609	1	61.7931853574443	5.76660635915841	3.4231395872958	0.00226147927892072	0.203470967346649	GO:0055114||GO:0008152||GO:0008150	oxidation-reduction process||metabolic process||biological_process			GO:0005506||GO:0016705||GO:0020037||GO:0003674||GO:0005488||GO:0046872||GO:0043167||GO:0043169||GO:0046914||GO:0003824||GO:0016491||GO:0046906||GO:0048037||GO:0097159||GO:1901363	iron ion binding||oxidoreductase activity, acting on paired donors, with incorporation or reduction of molecular oxygen||heme binding||molecular_function||binding||metal ion binding||ion binding||cation binding||transition metal ion binding||catalytic activity||oxidoreductase activity||tetrapyrrole binding||cofactor binding||organic cyclic compound binding||heterocyclic compound binding	--	--
Zm00001d022242	Zm00001d022242	0.897064725264022	1.00661441615237	1.1956272322732	3.69151167482109	1.25450473450161	5.08825375804849	1.95127862333203	1.18481595045455	0.607402342022169	0.801028430730151	1.29696886046376	1.27969320647769	0.804645881327247	0.51673223490607	0.774159741405264	3.21143653844909	2.17556242966249	1.01523669385363	61.8714794516759	19.9652362656085	1.62871365537948	0.000720957493620739	0.0133412477373446	32.3252792662771	35.5680251604925	-0.15239	0.730245413648634	1	92.8545634911659	27.9216306050869	1.73317692870709	0.00227380329459128	0.203470967346649	--	--	--	--	--	--	--	--
Zm00001d020401	Zm00001d020401	37.5168249799655	33.3724225275246	64.0734084177297	127.767320745197	71.0892849032035	203.966361664575	56.8159337423283	35.0994692938787	50.1170203245583	28.0388205726655	42.6890660167132	33.6219176982956	17.6622480196722	19.3446504131106	21.4588217882789	201.567610729239	81.4539974244037	18.3044555201028	1772.83066779247	337.875910195356	2.39144778686297	0.00628883121712649	0.0619159332759194	605.638647292903	820.544703065899	-0.438095	0.0103198882073991	0.241731468111666	2258.42873130664	737.885847415905	1.61377415503927	0.00227836105206657	0.203470967346649	GO:0055114||GO:0008152||GO:0008150	oxidation-reduction process||metabolic process||biological_process					--	--
Zm00001d033254	Zm00001d033254	2.47562048212397	1.92319176467037	1.35981884138453	3.80330629195004	3.38058421295517	5.73463603465774	2.71587468921872	2.41456588686551	2.13720870576637	2.77902753908241	2.65284246260658	1.41262257831335	0.484488682879492	0.651895196018821	1.04879822894819	7.09005524147519	2.80180959933795	2.13950937935158	105.509483730569	18.8868883611046	2.47982059006523	6.23512034249831e-07	5.0232638734914e-05	59.2201311231391	62.6352499588075	-0.0847196	0.784960725483017	0.993780097590478	107.771271183191	46.9554042372036	1.19902506668953	0.0023479428485755	0.203738349023259	GO:0006629||GO:0008152||GO:0008150||GO:0044238||GO:0071704	lipid metabolic process||metabolic process||biological_process||primary metabolic process||organic substance metabolic process					--	--
Zm00001d041712	Zm00001d041712	0.793100270349317	1.77990761001777	2.3917343470398	8.28873009294424	1.56580957122834	10.6119770175499	0.866735528244615	0.93111363876781	1.96902944648908	1.88851735986711	2.8329195171875	1.37540847552471	2.97491291826046	2.21896652245852	1.86665247701871	9.40562604126367	6.62513989342032	3.62657297824495	161.076248878117	56.9683155177243	1.49850066491112	2.25128629504901e-05	0.000986571150027698	49.4397078793973	30.4788391329211	0.716032346414566	0.0839619574962967	1	160.911186204232	37.9712052418877	2.08298500537119	0.00235482115794645	0.203738349023259	--	--	--	--	--	--	--	--
Zm00001d017714	Zm00001d017714	0.160664459922232	0.49925029854746	0.444960126166462	1.0362521037285	0.70236736169037	3.32112753393849	0.555685948516002	0.429065269173132	0.279735101888606	0.257650246184872	0.210815423936579	0.115559643230108	0.494099066412246	0.339967983046685	0.518595070803762	3.33411594689875	1.42498244638293	0.736761992889504	86.6743581629991	20.9912835035619	2.04407166083036	8.73595199265411e-05	0.00276077753597846	9.08102412727248	19.575790807302	-1.11848	0.0626281316271434	1	76.405427647128	16.2205671831254	2.23622509100571	0.00249298345320807	0.2096312477248	GO:0055085||GO:0006810||GO:0008150||GO:0051179||GO:0051234	transmembrane transport||transport||biological_process||localization||establishment of localization	GO:0016020||GO:0005575	membrane||cellular_component	GO:0022857||GO:0003674||GO:0005215	transmembrane transporter activity||molecular_function||transporter activity	--	--
Zm00001d032517	Zm00001d032517	1.02498179521226	1.82002191759726	1.84514620681435	6.61091782268609	1.66225176245637	10.9422833195081	2.99115924126826	1.96370299946249	1.33845743042574	1.49428766012934	2.09210868211065	3.39125430039301	2.14921045706515	2.38576156245884	2.68811650610746	7.91157626953988	5.75282147838125	3.43481855557131	84.2962616093795	35.1263	1.2602917679273	0.000747424134030041	0.0137539573410472	34.1126549165737	30.543233103106	0.147743698213338	0.735934278806957	1	90.9701518448436	21.5788151984696	2.0758150798205	0.00261900737418115	0.213546572143994	GO:0030001||GO:0006810||GO:0006811||GO:0006812||GO:0008150||GO:0051179||GO:0051234	metal ion transport||transport||ion transport||cation transport||biological_process||localization||establishment of localization			GO:0046872||GO:0003674||GO:0005488||GO:0043167||GO:0043169	metal ion binding||molecular_function||binding||ion binding||cation binding	--	--
Zm00001d029397	phospholipase D7	1.21866094896635	1.77403332747646	1.72402774626613	5.46799727901246	1.47935845147474	5.95737527166101	1.25843331504747	1.51252780067547	2.42528688855077	1.24365234436322	2.90760476769955	2.1226361398069	2.06267459047705	1.59368407102219	1.59692222085105	9.81705697374119	5.04831004718052	3.14470555875933	395.365363107817	113.472517085552	1.80044593090344	9.61449088719661e-08	1.11921991935758e-05	136.297296278879	112.411211896104	0.285098668215687	0.338174600459101	0.949195943982259	270.914561488675	96.4538886047806	1.49002057780797	0.00263070245504272	0.213808220499359					GO:0003824||GO:0003674	catalytic activity||molecular_function	zma00564||zma00565||zma01100||zma01110||zma04144	Glycerophospholipid metabolism||Ether lipid metabolism||Metabolic pathways||Biosynthesis of secondary metabolites||Endocytosis
novel.3969	-	29.6543967751564	36.2292696239808	63.2518331659445	110.530754018638	50.0168833397594	106.602405134565	60.5093961770357	43.7104367852806	40.6494156970706	49.0972468652057	42.9622668944209	52.4132617989397	18.6009047891234	22.4570487128529	26.6815480178306	112.413779864236	52.0356861098564	69.5823492583303	1222.27705462732	349.01175260779	1.80820126546217	1.81240638008997e-13	1.36836681696793e-10	746.977151657945	745.213464195725	0.00129848909327891	0.992748712413101	0.999745706973865	1332.09009655092	629.364059025989	1.08158845216907	0.00271642796657654	0.217271119421892	--	--	--	--	--	--	--	--
Zm00001d045393	Zm00001d045393	2.69615610585903	3.2741849897503	2.92886745055466	6.3836975940279	3.90046886884342	10.0453040020867	3.65769962661832	3.36264324928468	4.10752518277524	3.70022166180326	3.55808564853659	3.18302729436546	4.95807523287376	5.14114726641917	4.4638806716805	13.2583043542248	11.4991299775698	6.42787097377242	241.952736532833	111.428888538423	1.11713771962929	3.54949991764743e-05	0.00138750791899162	80.2498639747139	85.1964428513294	-0.0826366	0.732371597432089	0.993780097590478	150.951271110759	64.4540988901363	1.22785748300757	0.00273704068078132	0.217538611836862	--	--	--	--	--	--	--	--
Zm00001d008173	Zm00001d008173	0.038485784790792	0.119591100333804	0.410357478611001	1.66517770717544	0.455892495069615	1.97840086656097	1.83441906228178	0.719452175858636	0.234528453101835	1.3746257958059	0.432047131774581	1.3951382871182	1.69465943848846	1.55814971608078	1.34059450651287	12.0334490809258	7.1308528786373	2.69252721190304	205.348348166131	42.4446297687224	2.27364187868843	1.21598907731082e-07	1.34939536616188e-05	29.7208865392028	25.7144373252541	0.193094057582067	0.74641848131236	1	36.842725147335	4.98156835533603	2.88112701246632	0.00279084665023905	0.219735566727416	GO:0006979||GO:0055114||GO:0006950||GO:0008150||GO:0050896||GO:0008152	response to oxidative stress||oxidation-reduction process||response to stress||biological_process||response to stimulus||metabolic process			GO:0004601||GO:0020037||GO:0003674||GO:0003824||GO:0016491||GO:0016209||GO:0016684||GO:0005488||GO:0046906||GO:0048037||GO:0097159||GO:1901363	peroxidase activity||heme binding||molecular_function||catalytic activity||oxidoreductase activity||antioxidant activity||oxidoreductase activity, acting on peroxide as acceptor||binding||tetrapyrrole binding||cofactor binding||organic cyclic compound binding||heterocyclic compound binding	zma00940||zma01100||zma01110	Phenylpropanoid biosynthesis||Metabolic pathways||Biosynthesis of secondary metabolites
Zm00001d028260	glutamine synthetase6	2.17321034960213	1.25466593482734	2.59001639703822	8.98067816335388	2.14527323524977	7.05432479149184	1.53640051315032	2.34547439311484	1.99011677657196	1.56335095526451	3.01778375375881	1.43498159384536	2.8237518113609	1.26648313684379	1.57639537461274	5.6170333724849	5.14951064341888	1.2902249460487	122.165745932675	56.5731966595809	1.1088050999559	0.0208646418282564	0.137975015093012	60.362170897935	58.6253181706789	0.0435259984401835	0.897285228971588	0.998839838369642	176.198	56.8673546822293	1.63077162382177	0.00287908343948574	0.22388428166001	GO:0006807||GO:0006542||GO:0008152||GO:0008150||GO:0006082||GO:0006520||GO:0006541||GO:0008652||GO:0009058||GO:0009064||GO:0009084||GO:0009987||GO:0016053||GO:0019752||GO:0043436||GO:0044237||GO:0044238||GO:0044249||GO:0044281||GO:0044283||GO:0046394||GO:0071704||GO:1901564||GO:1901566||GO:1901576||GO:1901605||GO:1901607	nitrogen compound metabolic process||glutamine biosynthetic process||metabolic process||biological_process||organic acid metabolic process||cellular amino acid metabolic process||glutamine metabolic process||cellular amino acid biosynthetic process||biosynthetic process||glutamine family amino acid metabolic process||glutamine family amino acid biosynthetic process||cellular process||organic acid…			GO:0004356||GO:0003824||GO:0003674||GO:0016211||GO:0016874||GO:0016879||GO:0016880	glutamate-ammonia ligase activity||catalytic activity||molecular_function||ammonia ligase activity||ligase activity||ligase activity, forming carbon-nitrogen bonds||acid-ammonia (or amide) ligase activity	zma00220||zma00250||zma00630||zma00910||zma01100||zma01230	Arginine biosynthesis||Alanine, aspartate and glutamate metabolism||Glyoxylate and dicarboxylate metabolism||Nitrogen metabolism||Metabolic pathways||Biosynthesis of amino acids
Zm00001d041725	LIM-transcription factor 7	1.0911903491822	0.9418820715356	3.05562936754905	6.84245053686331	2.45353759946207	10.0991831124909	1.69702169136242	1.87234275775353	0.985126349703381	2.2271353440151	2.41285215847231	2.19758115157685	4.50828307417478	4.13049483183622	4.67990705551926	12.8334	10.4678086592903	4.19129400055206	163.705529637707	78.2039694446706	1.06376492732456	0.00304856169177371	0.0373306090739118	40.3093662503418	26.688685976638	0.581372332755729	0.130274333846739	1	110.681215149264	28.2870492602028	1.96618690988597	0.00300264788488377	0.22842752007995	--	--	--	--	--	--	--	--
Zm00001d049060	Zm00001d049060	0.394265484190113	0	0.191085654181486	0.741687848316788	1.55678844612661	9.5708195007644	0.894885912922645	0.80112911369766	0	0.20117539424334	0	0	0	0	0.185589810060791	5.93680456073123	0.573703870340627	0.162255561397033	12.3217842716387	0.338525869116402	5.05441873631726	0.00357475965024948	0.0414675257936095	0.36229889550699	3.0489630884954	-2.9852	0.138562470781538	1	20.9233955305905	0.998093748855453	4.37998720307816	0.00300373990244799	0.22842752007995	--	--	--	--	--	--	--	--
Zm00001d032902	Zm00001d032902	0.239756037683177	0.496680155440395	0.377652390865438	1.74772727770595	0.50293207824614	2.36797899015335	0.453489482899989	0.292303865808606	0.152192591328753	0.152920485489025	0.122342584611844	0.452673670017942	0.381234760317619	0.562287135924173	0.507864007260947	2.54838987503566	1.39549590082855	0.814018610387143	57.3840783877672	17.2340388631714	1.73347709021516	0.00048108908272907	0.00989929311063965	8.69862620906686	10.6415640022823	-0.305816	0.686736356564714	1	53.3334157528412	12.5207469059036	2.09195132006947	0.00308810322802341	0.230874661216765	GO:0006468||GO:0008152||GO:0006464||GO:0006793||GO:0006796||GO:0006807||GO:0008150||GO:0009987||GO:0016310||GO:0019538||GO:0036211||GO:0043170||GO:0043412||GO:0044237||GO:0044238||GO:0044260||GO:0044267||GO:0071704||GO:1901564	protein phosphorylation||metabolic process||cellular protein modification process||phosphorus metabolic process||phosphate-containing compound metabolic process||nitrogen compound metabolic process||biological_process||cellular process||phosphorylation||protein metabolic process||protein modification process||macromolecule metabolic process||macromolecule modification||cellular metabolic process|…			GO:0004672||GO:0003674||GO:0003824||GO:0016301||GO:0016740||GO:0016772||GO:0016773||GO:0140096	protein kinase activity||molecular_function||catalytic activity||kinase activity||transferase activity||transferase activity, transferring phosphorus-containing groups||phosphotransferase activity, alcohol group as acceptor||catalytic activity, acting on a protein	--	--
Zm00001d010375	Zm00001d010375	0.205406040967353	0.0797850900924512	0.0746644379580337	0.0483009452594146	0.481568061301828	3.95966483133694	0.174832993118028	0.375637963586168	0	0.0786068834235915	0.0786108647867708	0	0.0251242322284348	0	0.120861670806593	1.59197534402855	0.0996301945598774	0.316997117056432	28.4193858853987	2.03952617053472	3.79200399806533	0.000762074058390343	0.0139458497181197	2.18255891676726	7.59327079606529	-1.81421	0.150865828891082	1	60.8784173686612	4.71209419565277	3.69088380119703	0.00310206479105103	0.231232314824055	GO:0006096||GO:0008152||GO:0005975||GO:0006082||GO:0006090||GO:0006091||GO:0006139||GO:0006163||GO:0006164||GO:0006165||GO:0006725||GO:0006732||GO:0006733||GO:0006753||GO:0006754||GO:0006757||GO:0006793||GO:0006796||GO:0006807||GO:0008150||GO:0009056||GO:0009058||GO:0009108||GO:0009117||GO:0009123||GO:0009124||GO:0009126||GO:0009127||GO:0009132||GO:0009135||GO:0009141||GO:0009142||GO:0009144||GO:…	glycolytic process||metabolic process||carbohydrate metabolic process||organic acid metabolic process||pyruvate metabolic process||generation of precursor metabolites and energy||nucleobase-containing compound metabolic process||purine nucleotide metabolic process||purine nucleotide biosynthetic process||nucleoside diphosphate phosphorylation||cellular aromatic compound metabolic process||coenzym…			GO:0003872||GO:0003674||GO:0003824||GO:0008443||GO:0016301||GO:0016740||GO:0016772||GO:0016773||GO:0019200	6-phosphofructokinase activity||molecular_function||catalytic activity||phosphofructokinase activity||kinase activity||transferase activity||transferase activity, transferring phosphorus-containing groups||phosphotransferase activity, alcohol group as acceptor||carbohydrate kinase activity	zma00010||zma00030||zma00051||zma00052||zma01100||zma01110||zma01200||zma01230||zma03018	Glycolysis / Gluconeogenesis||Pentose phosphate pathway||Fructose and mannose metabolism||Galactose metabolism||Metabolic pathways||Biosynthesis of secondary metabolites||Carbon metabolism||Biosynthesis of amino acids||RNA degradation
Zm00001d038910	Zm00001d038910	4.23387366545065	4.17662857983968	7.03542635850018	16.6879765871277	5.87112688134397	14.250668741947	3.39395651634014	2.66284392905188	5.63112587916385	3.18908721556203	6.99577142916816	4.21260860795485	3.25515833809659	2.14018859630469	2.60985670397987	9.28617825675875	7.7743393793318	3.19440636500409	145.036061834422	56.5209197362656	1.35753036290866	0.00031647381906172	0.00735516329701492	102.157795752813	82.640900351385	0.314173796820543	0.330585096723728	0.948616842459008	251.864691493905	103.212208308565	1.28655198272888	0.00311989178035132	0.231875142790418	--	--	--	--	--	--	--	--
Zm00001d047424	Zm00001d047424	0.864143526992029	0.867111321598375	1.85850430779254	5.46105778726402	0.826377428594606	8.99754720727247	1.22587111359266	1.29497582762088	2.02960518749772	1.24012229328086	2.94888458129857	1.90348015074008	1.77043619403325	1.14664594505213	1.14404677434734	9.63953359377392	5.81562827468581	2.48940039403667	240.204098103799	53.4825578700543	2.16643029584251	9.2794609913435e-08	1.08499892343474e-05	80.7045640466596	60.0214336085167	0.435757325316162	0.191489305265994	0.856279807478965	196.423173588338	44.7836780076321	2.13218934917487	0.00321729316361401	0.236325659642143	GO:0055114||GO:0008152||GO:0008150	oxidation-reduction process||metabolic process||biological_process			GO:0005506||GO:0016705||GO:0020037||GO:0003674||GO:0005488||GO:0046872||GO:0043167||GO:0043169||GO:0046914||GO:0003824||GO:0016491||GO:0046906||GO:0048037||GO:0097159||GO:1901363	iron ion binding||oxidoreductase activity, acting on paired donors, with incorporation or reduction of molecular oxygen||heme binding||molecular_function||binding||metal ion binding||ion binding||cation binding||transition metal ion binding||catalytic activity||oxidoreductase activity||tetrapyrrole binding||cofactor binding||organic cyclic compound binding||heterocyclic compound binding	zma00941||zma00944||zma01110	Flavonoid biosynthesis||Flavone and flavonol biosynthesis||Biosynthesis of secondary metabolites
Zm00001d001915	Zm00001d001915	0.80114152949261	0.622368736638387	1.50459729585987	3.0612939176763	1.77939601321151	4.19461515389597	1.17437991394834	1.05812349542005	0.915389042257304	1.43074880571933	0.511007597061699	1.71428327942072	1.42087814569785	0.791105176730272	1.27276548950439	9.66853844404406	3.35155318421006	2.30790600971133	110.858848495426	24.7841343853006	2.16019080309643	2.22256222682932e-05	0.000978853447399414	26.0960736928558	22.3547049134375	0.219641021437048	0.652685792659243	1	62.2455060303111	19.6980321464012	1.65704247221987	0.00341486225225239	0.242694401520358	GO:0030001||GO:0006810||GO:0006811||GO:0006812||GO:0008150||GO:0051179||GO:0051234	metal ion transport||transport||ion transport||cation transport||biological_process||localization||establishment of localization			GO:0046872||GO:0003674||GO:0005488||GO:0043167||GO:0043169	metal ion binding||molecular_function||binding||ion binding||cation binding	--	--
Zm00001d014695	Zm00001d014695	0.121427772697335	0.64983894101536	0.37272600986731	0.913714307432089	0.419533768514158	6.26138381564211	1.08713326683949	0.657961553455112	0.554976360410369	0.37175377035081	0.165232266365502	0.85591468679286	1.44563685889613	1.71866095642414	3.46763622296093	4.66074345966599	5.02590767020838	4.91393743926756	259.618925070207	116.948789376703	1.14943588333023	8.25547522582617e-05	0.00266362555363195	24.6366425884858	40.3977082667976	-0.718668	0.152121798277745	1	130.721605078965	19.0476515380402	2.77974902895039	0.00345692415179302	0.242694401520358	--	--	--	--	--	--	zma00909	Sesquiterpenoid and triterpenoid biosynthesis
Zm00001d029975	SnRK2 serine threonine protein kinase3	2.30338190663665	3.37689597027784	3.50366106268851	7.13294338810653	3.60305315302772	11.2672841776838	5.22811177489761	5.78925126502956	6.04652451259352	4.55658249810813	3.43569255587721	5.10273531411969	5.27067	3.53426369379545	6.13854977617848	12.9319757839693	9.00661602039414	7.67095034274522	301.405684941776	150.265622782008	1.0032297049308	0.000112892814287599	0.00331465846394422	132.075869616709	171.332751579095	-0.373027	0.0617388138425138	0.587253709020484	214.551082050739	87.2839888432485	1.29746711672484	0.00345765597052856	0.242694401520358	GO:0006468||GO:0008152||GO:0006464||GO:0006793||GO:0006796||GO:0006807||GO:0008150||GO:0009987||GO:0016310||GO:0019538||GO:0036211||GO:0043170||GO:0043412||GO:0044237||GO:0044238||GO:0044260||GO:0044267||GO:0071704||GO:1901564	protein phosphorylation||metabolic process||cellular protein modification process||phosphorus metabolic process||phosphate-containing compound metabolic process||nitrogen compound metabolic process||biological_process||cellular process||phosphorylation||protein metabolic process||protein modification process||macromolecule metabolic process||macromolecule modification||cellular metabolic process|…			GO:0004672||GO:0005524||GO:0003674||GO:0003824||GO:0016301||GO:0016740||GO:0016772||GO:0016773||GO:0140096||GO:0000166||GO:0005488||GO:0008144||GO:0017076||GO:0030554||GO:0032553||GO:0032555||GO:0032559||GO:0035639||GO:0036094||GO:0043167||GO:0043168||GO:0097159||GO:0097367||GO:1901265||GO:1901363	protein kinase activity||ATP binding||molecular_function||catalytic activity||kinase activity||transferase activity||transferase activity, transferring phosphorus-containing groups||phosphotransferase activity, alcohol group as acceptor||catalytic activity, acting on a protein||nucleotide binding||binding||drug binding||purine nucleotide binding||adenyl nucleotide binding||ribonucleotide binding|…	zma04016||zma04075	MAPK signaling pathway - plant||Plant hormone signal transduction
Zm00001d049265	Zm00001d049265	0.034674814570466	0.143665139423801	0.403333888956362	1.63074689776493	0.239603433483656	2.97082345108993	0.28857884488385	0.479111743566418	0.598696901289603	0.212315399787759	0.707753844529754	0.279330619049508	0.407159870302635	0.27392338855514	0.293800155340535	1.50496118678816	1.34549441903991	0.656421522003632	36.479324564471	10.0014587192447	1.86331890878056	0.000569482162104154	0.0112386602939524	12.3722075788813	14.0323473214094	-0.171301	0.790943960530476	1	48.4765263855409	5.65774168650605	3.09532016135252	0.00350568006220127	0.243993395489395					GO:0008171||GO:0046983||GO:0003674||GO:0003824||GO:0008168||GO:0016740||GO:0016741||GO:0005515||GO:0005488	O-methyltransferase activity||protein dimerization activity||molecular_function||catalytic activity||methyltransferase activity||transferase activity||transferase activity, transferring one-carbon groups||protein binding||binding	--	--
Zm00001d028815	pathogenesis-related protein7	1.32163486235286	1.12005299161389	4.0179748729132	7.23271220029012	3.85463279197546	10.0079941001885	3.54520265728948	2.8808096571566	0.427101195349674	2.3296383125696	0.490475011897595	1.20985468465292	4.8790635135353	4.33048607569782	7.8048265495091	26.871707006231	12.1215987051654	6.57629481915063	274.482144664403	100.98567788874	1.44217820543825	0.0256152283872005	0.156718268261188	23.924122320416	40.4596033362542	-0.767759	0.203198808987799	1	121.198377096644	36.238159131261	1.73972728365081	0.00379313039873476	0.256903011817533	GO:0006952||GO:0006950||GO:0008150||GO:0050896	defense response||response to stress||biological_process||response to stimulus					--	--
Zm00001d031257	Zm00001d031257	0.0991170211651123	1.38598736113116	0.192153171802612	2.09765068832611	0.684899944874138	12.4549606385235	0.862390055749476	0.886165164872272	0.0503340860707384	0.708047476945832	0	0.199614758026534	1.06686753725326	0.978753262179095	0.559879873926408	6.14555845097055	1.39419655641437	0.571067059665536	59.4202785295168	18.6739505727679	1.66975695999931	0.0175472520267755	0.123222464737587	6.51918420586325	12.866665299598	-0.993019	0.317730329034118	1	107.121701478922	11.4019689307713	3.23515869369403	0.00398316352649649	0.263401063123567					GO:0009055||GO:0003674||GO:0003824||GO:0016491	electron transfer activity||molecular_function||catalytic activity||oxidoreductase activity	--	--
Zm00001d002705	Zm00001d002705	0.199412661412331	0.143688541466386	0.302549691911394	0.782886016793091	0.222525144400733	1.45263916227119	0.223029067726282	0.169125807354971	0.264174010946276	0.362764556812798	0.300844381381397	0.183340578780357	0.178161459781797	0.342460010940006	0.244873344435967	1.58968220010573	1.02610661285879	0.463851621195297	128.343637868628	31.4004293863221	2.0300190525898	3.56882955320931e-06	0.000224005512930062	34.8685082529294	26.9541720498909	0.378076381388486	0.358784404852081	1	98.2891139934604	25.0780530962759	1.96921288947598	0.00407436257566664	0.264571044056498	--	--	--	--	--	--	zma04016	MAPK signaling pathway - plant
Zm00001d027636	Zm00001d027636	0.438846740352953	0	0.182307867947001	3.30221444833623	0.371318798987796	2.38723413030914	0.237160577629676	0.356686460515566	0.254694032697164	0.255912162288347	0.25592512399368	0.126258097833037	0.552111661585287	0.557163076102658	1.0623868985812	3.66499886621737	2.49348325271721	1.9608269257168	46.7314805803835	12.3564965661548	1.91520117410075	9.67015372524004e-05	0.00296798217853955	3.63357839007237	4.81207523537627	-0.407211	0.688127617238949	1	33.4360533909358	3.3297280218342	3.32325585343632	0.00419230900103074	0.270833910976845	--	--	--	--	--	--	--	--
Zm00001d001826	Zm00001d001826	0	0.0580943069060946	0	0.158263213155058	0.166095711454499	2.0822894965402	0	0	0	0.0572364135360397	0	0	0.16464446810183	0.332301687117075	0.739230223424435	1.19229199632859	1.30579595356771	0.923266629656458	21.9662238317328	7.87402564081122	1.47417250186213	0.0246279345261303	0.152983819899622	NA	NA	NA	NA	NA	14.9514808846408	0.348973132850242	5.36634197872415	0.00433353525157135	0.277162527992743	--	--	--	--	--	--	--	--
Zm00001d033478	Zm00001d033478	4.30460348312484	5.00099920445066	6.82269761979143	14.0069573977203	5.85709751452553	17.3880655153714	5.19327234712486	3.73510032681335	7.14876046036801	6.41122895752545	9.85479547129107	6.61902903377491	6.43205057407501	6.60578226293662	5.80500586222932	18.8065602526539	11.6809869993944	10.1502823326406	252.131870804108	115.217565813861	1.12945490635646	1.02574564868523e-05	0.000520255830451194	140.632664764338	98.4586936843422	0.521847993945933	0.0465673377115053	0.515286124820834	221.158644474948	93.3790553930825	1.24354152746059	0.00433427410316098	0.277162527992743	--	--	--	--	--	--	--	--
novel.2014	-	0.068945389074696	0.142827713092963	0.334152374540164	2.72368529789909	0.272236321537685	1.83773736223151	0.208652155862793	0.44830022942667	0.210073089792641	0.281437080029542	0.351814168184318	0.138851198264571	0.269857686059821	0	0.194725059778809	3.05344641762693	1.73894696450397	0.964705993280288	30.1794150336954	2.40316490716003	3.64501540308691	1.48802778972927e-05	0.000703419219026762	3.9987991334878	4.46708622173798	-0.166562	0.871365363812311	1	24.2457807373961	2.66939403256717	3.17851344819617	0.00455172168588282	0.279671582975036	--	--	--	--	--	--	--	--
Zm00001d011241	Zm00001d011241	2.23393125622318	2.6157279718996	2.87151525946084	7.85674810123897	2.78048666358836	8.27532750951666	1.69015861291047	2.2498863247823	2.07159667379459	1.98238527174094	3.96497135530355	2.24949076312565	3.32643917761695	2.97323094078383	1.87452481512131	9.80758074169748	4.94662552437858	4.03714339351925	139.818506290647	59.8000593631378	1.22537251499357	0.000905942879441465	0.0157808441590249	60.3501114843158	44.036152342074	0.45668411123732	0.179211527595227	1	134.465185895837	53.5363666680393	1.32856367957136	0.00464798885761861	0.282183323536629	--	--	--	--	--	--	--	--
Zm00001d027537	Zm00001d027537	0	0.0283598236902694	0	0.154518301732664	0	1.69418101184555	0.0621448550640726	0	0	0	0	0	0.401871399765011	0.24332893601397	0.180434537559102	1.5763574201288	0.982733481602001	0.878884290900596	45.3143791978398	10.7140929555906	2.08126031230312	3.87224453820597e-05	0.00148295741916076	0	0.805475314885273	-2.02634	0.603065960269624	1	23.5914885926996	0.348973132850242	6.02464050357537	0.00477259746365717	0.285618985978248	GO:0055114||GO:0008152||GO:0008150	oxidation-reduction process||metabolic process||biological_process			GO:0005506||GO:0016705||GO:0020037||GO:0003674||GO:0005488||GO:0046872||GO:0043167||GO:0043169||GO:0046914||GO:0003824||GO:0016491||GO:0046906||GO:0048037||GO:0097159||GO:1901363	iron ion binding||oxidoreductase activity, acting on paired donors, with incorporation or reduction of molecular oxygen||heme binding||molecular_function||binding||metal ion binding||ion binding||cation binding||transition metal ion binding||catalytic activity||oxidoreductase activity||tetrapyrrole binding||cofactor binding||organic cyclic compound binding||heterocyclic compound binding	--	--
Zm00001d045905	Zm00001d045905	0.464854501010177	2.0864904346448	0.826090819387212	4.59101539296527	1.45311585309853	10.4730775939523	1.58265849228677	1.13347525256787	1.33769977216818	1.50222674303978	2.76739994886179	0.936184498342782	0.454869287419611	0	0.218817679984338	1.50974480224092	0.826734834988677	1.53044546994581	17.9851550946656	3.09695855706544	2.53928412706401	0.00349047035830051	0.0407941969120261	24.007404040469	18.6158181592092	0.364840519685763	0.473417308827071	1	73.9681992086943	14.6851842872308	2.33496977866165	0.00481573331542331	0.285994996976169	--	--	--	--	--	--	--	--
Zm00001d046004	Zm00001d046004	1.31452448246983	2.44058352242263	1.00974432358716	3.80261908252817	1.88523018377052	8.92492953829299	2.38316542048132	1.31032767431444	0.780905434128221	1.54396959142022	0.987178096523153	1.34865534791552	3.25212463973862	2.00831412613207	3.45581025630438	11.9291008805549	5.99100826390189	3.2867	309.224616700703	125.203634149978	1.30403046582567	0.0233006886052867	0.147938658432172	55.8783371474608	64.079708706633	-0.208395	0.571935677002144	0.980644528671589	204.105105511553	64.673535039399	1.65885022709297	0.00483563678157761	0.285994996976169					GO:0016757||GO:0003674||GO:0003824||GO:0016740	transferase activity, transferring glycosyl groups||molecular_function||catalytic activity||transferase activity	--	--
Zm00001d036255	Zm00001d036255	3.65673712435868	3.68244733566018	5.34966898252367	13.6624846486218	3.9773865119313	12.1193134226114	4.66228729442523	2.77948994027165	5.98360856778327	5.66669621952613	9.64078244998522	6.20519998758436	5.5329408901998	4.24618280708347	3.8888857146326	14.3654941969647	10.9375985967612	8.05394494644434	355.341496512398	143.554354263816	1.30704718507414	5.48362944441517e-08	7.0002371047667e-06	227.152091204876	141.266707775957	0.690419103931981	0.00732559062878181	0.197197823872222	303.43808134804	126.204063004325	1.2653985607356	0.00510537028363358	0.296382037548728	--	--	--	--	--	--	--	--
Zm00001d013719	Zm00001d013719	0.0467098204174333	0.314484187933519	0.0905539738990809	0.768862457941383	0.069164032545116	11.7612656849339	0.229709635392605	0.512525777872395	0.308365296059521	0.0953354215808718	0.309855813242458	0.729044948852064	0.319945356618533	0.322872620669699	0.879495370187161	2.79271773273434	1.78983524270376	0.384458109497139	76.9204451434957	23.2835273100821	1.72088746572007	0.00586759290686271	0.059022132685134	17.4113126793603	15.9889568470966	0.122774311954172	0.850843168822033	1	188.511073137441	6.51634507086791	4.85615533776411	0.00513457932227624	0.297392473620115	GO:0055114||GO:0008152||GO:0008150	oxidation-reduction process||metabolic process||biological_process			GO:0005506||GO:0016705||GO:0020037||GO:0003674||GO:0005488||GO:0046872||GO:0043167||GO:0043169||GO:0046914||GO:0003824||GO:0016491||GO:0046906||GO:0048037||GO:0097159||GO:1901363	iron ion binding||oxidoreductase activity, acting on paired donors, with incorporation or reduction of molecular oxygen||heme binding||molecular_function||binding||metal ion binding||ion binding||cation binding||transition metal ion binding||catalytic activity||oxidoreductase activity||tetrapyrrole binding||cofactor binding||organic cyclic compound binding||heterocyclic compound binding	--	--
Zm00001d010956	C3H-transcription factor 37	1.12741467887139	1.22924185627389	1.55297036675924	1.84181681396393	2.72372894943138	3.5304518126959	0.583621247558247	0.506399339427618	0.421863611014282	0.605544664946507	0.514739034922072	0.418256340814794	0.667724787301864	0.996102400271233	1.22898937766009	4.30981877416845	1.64052444528842	1.48960373255805	90.7158960934156	34.7396122055336	1.38374524796991	0.00240369972747333	0.0315634829252595	18.5192293888809	18.1178346615512	0.0248600570846477	0.959970294586536	1	93.718766276887	44.3747134834552	1.07747083885808	0.00531144031592192	0.300723008448658	--	--	--	--	--	--	--	--
Zm00001d002632	Zm00001d002632	0.915792160455356	0.417375409354936	0.852192043424661	2.27406700911995	1.19330566543256	2.65027348630535	1.2748890844803	0.893206582374542	1.07894387113504	0.747658037793554	1.45801	1.10660486985804	1.39794824705593	0.831973953281074	1.7243375332558	5.51595743770624	1.84785554934214	1.50753618641428	87.6842497286061	38.4821661225489	1.18691522144209	0.0173331993847698	0.122369701774657	32.3420844190819	31.5375885261469	0.0347146439632911	0.931092649445255	1	57.5817361419776	20.0776786027232	1.51778216076924	0.00548764856488884	0.305212595126654			GO:0016021||GO:0005575||GO:0016020||GO:0031224||GO:0044425	integral component of membrane||cellular_component||membrane||intrinsic component of membrane||membrane part	GO:0004252||GO:0003674||GO:0003824||GO:0004175||GO:0008236||GO:0008233||GO:0070011||GO:0016787||GO:0017171||GO:0140096	serine-type endopeptidase activity||molecular_function||catalytic activity||endopeptidase activity||serine-type peptidase activity||peptidase activity||peptidase activity, acting on L-amino acid peptides||hydrolase activity||serine hydrolase activity||catalytic activity, acting on a protein	--	--
Zm00001d047932	Zm00001d047932	0.108846299316289	0.338230044502355	0.158261124628838	2.91783639713583	0.107447055330824	2.12416239370989	0.329405857517538	0.0884682456844042	0.0552748552555961	0.388774534887435	0	0.0548022111759962	0.745557737968953	0.806120401518672	1.48585706827811	4.77236815554992	3.06210041224752	1.92616264603226	64.764929560799	19.9087382495222	1.69826751528781	0.000270504487874406	0.00655186167926781	2.89784218574028	3.08723889027217	-0.11341	0.935785371695667	1	32.7717516530339	3.74633294259645	3.13306032543764	0.00608241958976734	0.322624340135133	--	--	--	--	--	--	--	--
Zm00001d035854	Zm00001d035854	0.0241606175059761	0	0.0234194855329103	0.113626713030829	0.0238500272613587	1.19600104839864	0	0.0196373001087942	0	0	0.0739720030426581	0.0243288981071831	0.118208201111088	0.0954317751775169	0.0909836563166836	0.577812411520796	0.281252918732582	0.218746716908392	16.1242617022712	4.48456960011145	1.84490418314734	0.0161118247725261	0.117158769844249	1.45741214743763	0.287602491744971	2.15586410199009	0.390161557051412	1	19.2682344957671	0.662646973587611	4.8488478566685	0.00610374171926398	0.32307515255642	GO:0006979||GO:0055114||GO:0006950||GO:0008150||GO:0050896||GO:0008152	response to oxidative stress||oxidation-reduction process||response to stress||biological_process||response to stimulus||metabolic process			GO:0004601||GO:0020037||GO:0003674||GO:0003824||GO:0016491||GO:0016209||GO:0016684||GO:0005488||GO:0046906||GO:0048037||GO:0097159||GO:1901363	peroxidase activity||heme binding||molecular_function||catalytic activity||oxidoreductase activity||antioxidant activity||oxidoreductase activity, acting on peroxide as acceptor||binding||tetrapyrrole binding||cofactor binding||organic cyclic compound binding||heterocyclic compound binding	zma00592||zma01110	alpha-Linolenic acid metabolism||Biosynthesis of secondary metabolites
Zm00001d035662	Zm00001d035662	25.1269195634867	25.606761414875	39.7424211469591	80.5597245398907	28.8045374930533	68.9304766671954	1.68642840189102	1.26269334925443	1.98947391466906	2.20578097241428	2.06802439978396	1.7003985574278	14.8712817476494	14.6738	17.4873647170225	85.9742013107685	66.638471132332	45.7548328655263	1059.32950231154	247.925409559897	2.0945656833273	6.91211508957142e-23	9.13263206209624e-19	31.5939348884702	26.0339780527626	0.28649915282801	0.4788117395958	1	910.282542973385	451.120887402926	1.01267798352329	0.00624061652615185	0.326389164783053					GO:0046872||GO:0003674||GO:0005488||GO:0043167||GO:0043169	metal ion binding||molecular_function||binding||ion binding||cation binding	--	--
Zm00001d022320	Zm00001d022320	0.149091989819791	0	0.0963457079906654	0.841410584224928	0.637759972677919	0.520410353477056	0	0	0	0	0	0	0.19451926576861	0.147224230193326	0.561448164889787	1.76079225726087	0.626735320540181	0.777190504170663	23.0250202077466	6.49688422836939	1.82156355590264	0.0134064098836643	0.103859390552867	NA	NA	NA	NA	NA	13.7855091500964	1.66074072244306	3.04263182476625	0.00625284215656251	0.326389164783053					GO:0016787||GO:0003674||GO:0003824	hydrolase activity||molecular_function||catalytic activity	--	--
Zm00001d009969	Zm00001d009969	10.7330409227934	15.6682674978608	20.1991958028637	42.5071101747593	15.9855370219899	36.627504984543	15.7660324753117	11.9885948736124	19.8258130009807	18.575511048648	27.2241105144516	20.8571528713927	13.4505599253425	13.5116426167757	11.8773101320744	35.4145052857993	24.1117994562971	22.9893935163367	474.142343653367	220.095123296126	1.10712732255889	2.0321037089567e-08	3.01676070276297e-06	379.662968321728	269.96087093846	0.495887970497743	0.00891920778861967	0.223581887304407	522.504362494279	250.094389429873	1.06288873424458	0.00625703379996884	0.326389164783053	--	--	--	--	--	--	--	--
Zm00001d025846	Zm00001d025846	0.945770115085859	2.66677528671304	1.32420660646993	2.29809746683546	2.67116773733842	12.2546060038241	3.61752992440102	2.19934853424797	1.89445972321722	1.58179863292024	2.11810883407948	2.46025681900373	0.359899046265368	0.363191857110683	0.667793541630387	4.04899654873633	2.31916816292682	2.52993740598829	122.216856092038	18.8826910115688	2.69188	1.72324804618112e-12	1.01192954711858e-09	83.8708158635265	104.339640182699	-0.321771	0.255245777194627	0.90853097946302	227.330037516997	63.2898612415941	1.84527952936222	0.00634150319199622	0.327256571455025	GO:0005975||GO:0008152||GO:0008150||GO:0044238||GO:0071704	carbohydrate metabolic process||metabolic process||biological_process||primary metabolic process||organic substance metabolic process			GO:0004553||GO:0003674||GO:0003824||GO:0016787||GO:0016798	hydrolase activity, hydrolyzing O-glycosyl compounds||molecular_function||catalytic activity||hydrolase activity||hydrolase activity, acting on glycosyl bonds	zma00460||zma00500||zma00999||zma01100||zma01110	Cyanoamino acid metabolism||Starch and sucrose metabolism||Biosynthesis of various plant secondary metabolites||Metabolic pathways||Biosynthesis of secondary metabolites
Zm00001d010945	Zm00001d010945	0.35032365313075	0.556395101728533	0.860262752041268	1.62559491107607	0.991351133146663	1.95650544475271	0.406409354925378	0.322701415697434	0.379526518227103	0.214504698556961	0.643546689042029	0.305728526937962	0.342798596376999	0.207560970430521	0.417760300838901	1.24120788121526	0.860933407882819	0.49979554234628	40.2221342218417	14.7764033849874	1.44058123215184	0.00523145189996286	0.0546623631698373	17.824399055267	16.8901488471957	0.077181207771294	0.888834952287684	1	67.4715845749695	25.4916912207244	1.40292361447721	0.00635448917980654	0.327256571455025	GO:0006468||GO:0008152||GO:0006464||GO:0006793||GO:0006796||GO:0006807||GO:0008150||GO:0009987||GO:0016310||GO:0019538||GO:0036211||GO:0043170||GO:0043412||GO:0044237||GO:0044238||GO:0044260||GO:0044267||GO:0071704||GO:1901564	protein phosphorylation||metabolic process||cellular protein modification process||phosphorus metabolic process||phosphate-containing compound metabolic process||nitrogen compound metabolic process||biological_process||cellular process||phosphorylation||protein metabolic process||protein modification process||macromolecule metabolic process||macromolecule modification||cellular metabolic process|…			GO:0004672||GO:0003674||GO:0003824||GO:0016301||GO:0016740||GO:0016772||GO:0016773||GO:0140096	protein kinase activity||molecular_function||catalytic activity||kinase activity||transferase activity||transferase activity, transferring phosphorus-containing groups||phosphotransferase activity, alcohol group as acceptor||catalytic activity, acting on a protein	--	--
Zm00001d019422	Zm00001d019422	1.06139505714523	0.582033402093788	0.817017254535505	2.73075980516636	0.986118194613924	3.23925269285833	1.70054566443951	1.04029317168717	1.26824184023397	1.40173823085682	1.14693482254294	1.35170216351633	1.5884409016401	0.77066055980964	1.11680437021919	6.19385785463214	2.33182863428771	1.46458245741955	115.867959126954	39.6275054169784	1.54711463936789	0.00160804805882839	0.0234120869223543	44.6443446044909	45.6870990689839	-0.0366301	0.912755696276288	1	76.9845857444546	26.5211121050448	1.53654934642574	0.00639313394662033	0.32805500974562	--	--	--	--	--	--	--	--
Zm00001d024514	Zm00001d024514	0	0.0293564948103748	0.0549447567933986	0.0799743286923054	0.139887140726233	1.34901609200776	0.514630876441138	0.0460713228324533	0.0287853080085053	0.0578459600060721	0.144622224621029	0.057078341352635	0.110931913545358	0.139933573426564	0.106728964252212	4.36808679858349	1.2097270109419	0.419894583807019	76.7886959397019	4.48666827487933	4.09706373864288	1.04914260082553e-07	1.19498246667305e-05	3.27420134247382	7.38310723632697	-1.19569	0.29715890440981	1	19.275692242342	1.00337352948978	4.25850627608816	0.00644326706043158	0.32861966313274					GO:0000287||GO:0010333||GO:0016829||GO:0003674||GO:0005488||GO:0046872||GO:0043167||GO:0043169||GO:0003824||GO:0016835||GO:0016838	magnesium ion binding||terpene synthase activity||lyase activity||molecular_function||binding||metal ion binding||ion binding||cation binding||catalytic activity||carbon-oxygen lyase activity||carbon-oxygen lyase activity, acting on phosphates	zma00904||zma01100||zma01110	Diterpenoid biosynthesis||Metabolic pathways||Biosynthesis of secondary metabolites
Zm00001d015182	Zm00001d015182	0.0906743447455968	0.281762336902302	0.0878928903390142	0.852877849427312	0.268526116133423	2.11480679418634	0.823234059588123	0.552738144885098	0.184186740851697	0.462669134971905	0.277615541231646	0.273917696065371	0.709813061799597	0.223846039944708	0.640237419715675	2.57009677346016	1.53932469469589	0.410476164692665	36.0617722139054	12.3732147345922	1.53948	0.0250938920663512	0.15489514082068	7.98481291871055	12.2142388302761	-0.632613	0.385267684503702	1	24.7772817203383	3.41913274427668	2.86372059225196	0.00651628941775341	0.330488438849545	GO:0009058||GO:0008152||GO:0008150	biosynthetic process||metabolic process||biological_process			GO:0003824||GO:0003674	catalytic activity||molecular_function	zma00770||zma01100||zma01240	Pantothenate and CoA biosynthesis||Metabolic pathways||Biosynthesis of cofactors
Zm00001d036050	NAC-transcription factor 21	0.0858019995147748	0	0.0277233351042457	0.833950468889242	0.0282329984184703	0.952937428561743	0.086555327418633	0.139476535646449	0.116193032649055	0.0291871877730799	0.233509328608957	0.0863996171898833	0.223890525135069	0.0564847395798145	0	0.709331518145338	0.41617422082743	0.141243422602468	16.0178512820217	3.4731655990628	2.20627266038986	0.0314087381937526	0.178566245002133	4.36931459440446	4.25598097200287	0.0396163179003395	0.97019950413836	1	22.0246823427471	1.33354052412329	4.03964297931962	0.00651925993682175	0.330488438849545	GO:0006355||GO:0008152||GO:0006139||GO:0006351||GO:0006725||GO:0006807||GO:0008150||GO:0009058||GO:0009059||GO:0009889||GO:0009987||GO:0010467||GO:0010468||GO:0010556||GO:0016070||GO:0018130||GO:0019219||GO:0019222||GO:0019438||GO:0031323||GO:0031326||GO:0032774||GO:0034641||GO:0034645||GO:0034654||GO:0043170||GO:0044237||GO:0044238||GO:0044249||GO:0044260||GO:0044271||GO:0046483||GO:0050789||GO:…	regulation of transcription, DNA-templated||metabolic process||nucleobase-containing compound metabolic process||transcription, DNA-templated||cellular aromatic compound metabolic process||nitrogen compound metabolic process||biological_process||biosynthetic process||macromolecule biosynthetic process||regulation of biosynthetic process||cellular process||gene expression||regulation of gene expre…			GO:0003677||GO:0003674||GO:0003676||GO:0005488||GO:0097159||GO:1901363	DNA binding||molecular_function||nucleic acid binding||binding||organic cyclic compound binding||heterocyclic compound binding	--	--
Zm00001d021938	Zm00001d021938	4.24500567333527	7.27194595680062	5.42609570156017	13.8871461608044	4.76604438288871	21.3600441402326	5.48813687614041	7.12801293800056	7.46210545950548	5.95063063603217	7.59338926997507	6.05955877860301	7.05236758262469	6.24167510890172	5.99466472374272	23.3660103200301	17.2412845871868	9.65641007595577	777.840321840571	294.186461603441	1.40226451392981	4.60695958728011e-08	5.99699049723532e-06	300.411619661637	306.330894005323	-0.0250883	0.878210713517742	0.997830725777074	593.727634745331	244.620273683415	1.27938710909363	0.0065926135371399	0.331395072854092	--	--	--	--	--	--	--	--
Zm00001d003418	Zm00001d003418	0	0	0	1.11459583884341	0	0.893053658534712	0.074712181969423	0	0	0	0	0	0.144942115239922	0.146268228698564	0.185934132528436	1.00588116125016	0.526870901333229	0.772143812585139	16.8376781980291	3.44178045048546	2.29124339449034	0.0028510088493629	0.0355535199832066	0	0.536983543256849	-1.44787	0.720923521315875	1	14.0989655677167	0	6.24413130657191	0.00662138568970207	0.331395072854092	--	--	--	--	--	--	--	--
Zm00001d003508	Zm00001d003508	0.118437562006376	0.171749212628922	0.229608930258128	0.490167536604553	0.397511068520313	1.17258135719724	0.627256481020545	0.269538767225381	0.120291073520189	0.290079340163961	0.193396021602701	0.310082471246825	0.41721655601772	0.187126124357872	0.379108690778384	3.54585711806809	1.24085483304648	0.409429921282233	79.5256089688552	14.7910466218922	2.42501322697066	0.000196998637133633	0.00513381556830006	11.9721016168948	15.2441455601986	-0.368275	0.577710239326784	1	30.0571785031975	7.3920477894886	2.02189664898517	0.00667162615646016	0.331541658800816	--	--	--	--	--	--	--	--
Zm00001d008925	Zm00001d008925	1.11028785777676	1.94802651003506	0.702843785495122	2.64279578135867	2.61701506029905	18.831024169861	3.66868937481697	1.03133862912802	0.805473944401471	0.809326298680102	1.27186288472594	1.0039373143148	2.08418822498819	2.08088193556774	2.94383836648151	20.6122321969945	9.78154108435169	5.83747019738751	578.344982942978	111.781452957632	2.37100001568342	2.68970740652368e-05	0.00113177576779281	48.6845985870125	86.3064693476205	-0.828968	0.240315417975067	0.9005706946533	369.552643079208	55.872068360927	2.72591963625426	0.00670741674944913	0.332664104335376	--	--	--	--	--	--	--	--
Zm00001d053830	Zm00001d053830	1.91766438467169	3.00155469436677	4.21336982878954	7.81622602359466	4.83769828385021	5.72004424549994	1.32190913478165	1.59327839745796	2.59690032537901	1.4351263112155	2.08756218034237	1.45899	2.87725765032717	2.52485429202646	3.32991804920922	6.11491149358037	6.86239857717291	4.87546134446009	150.836589143377	72.9732580416328	1.04470248931102	1.98604992815991e-05	0.000886311955637659	41.785956420177	46.0838612823243	-0.128849	0.723579407818126	1	148.082383603478	72.1996981494858	1.03590071059297	0.00677646800671612	0.334770806723946					GO:0009055||GO:0003674||GO:0003824||GO:0016491	electron transfer activity||molecular_function||catalytic activity||oxidoreductase activity	--	--
Zm00001d048214	Zm00001d048214	0.138608959285587	0.646072233443951	0.53742840238543	2.41193411610831	0.41048132856854	5.6738773694789	1.20599859358716	0.619623298875534	0.140778146979096	0.636531520848067	0.141458613457444	0.628084717149894	0.61034218839311	0.752798895793218	1.50066760478842	3.62183274557478	2.95816058144386	1.93946100732391	44.3341113042505	14.747116911178	1.58322910038091	0.00146454010971921	0.0220139205912002	7.24688080111589	10.0671376241581	-0.494723	0.562009157550216	1	42.6047904694178	6.42925333274602	2.72933417353779	0.00679476704974848	0.335017917452863	--	--	--	--	--	--	--	--
Zm00001d031129	Zm00001d031129	1.26728191346822	2.08103793350897	2.27704856202329	4.44818888123788	2.37993355657857	5.35526485695569	1.26281810011732	1.28124830378824	2.44865682829146	1.19864085071816	3.21756734721323	2.73896486797383	2.26840302306383	1.73975950069918	1.42587293095486	6.68027403943728	3.74806535501281	2.97656979357275	156.635070576317	62.4977729422296	1.3252464066116	8.81459976085889e-05	0.00277954413700115	82.8538665704778	57.5660619798058	0.535801287806824	0.1416499661229	0.79412254625504	135.918155692942	61.3037864935497	1.14860663313415	0.0068159484437378	0.335377125951901	--	--	--	--	--	--	--	--
Zm00001d028599	Zm00001d028599	0	0.026178298791018	0	0.309036603465328	0	0.986434387962143	0	0	0	0.0515834344213691	0	0.0254494598908472	0	0.0249568139501507	0.0237935653924091	0.313405972285962	0.514862447741589	0.0208019950509017	12.1054799627539	0.687521368836982	4.12906785708333	0.00534444426488332	0.0554491432291307	1.08634770820533	0	2.69527491333957	0.391328790571493	1	17.8645971423803	0.348973132850242	5.62353405622647	0.00688759866309134	0.335377125951901	GO:0055114||GO:0008152||GO:0008150	oxidation-reduction process||metabolic process||biological_process			GO:0005507||GO:0016491||GO:0003674||GO:0005488||GO:0046872||GO:0043167||GO:0043169||GO:0046914||GO:0003824	copper ion binding||oxidoreductase activity||molecular_function||binding||metal ion binding||ion binding||cation binding||transition metal ion binding||catalytic activity	--	--
Zm00001d007935	Zm00001d007935	0.639349433821805	0.827800259067324	1.62681029911265	5.71300099379148	0.867804370307064	7.37972568818877	1.14884002334664	1.55895395097923	0.892863202462017	0.97869110712976	1.30499	2.33378425431472	0.782020021164346	0.789174927612874	1.58002135592295	3.8225848125535	3.25615710193329	1.24980635130147	37.6125550298666	14.0679664981773	1.41311747364395	0.0126045293371636	0.099129371349568	20.6818662392798	16.0089005341226	0.362162797241158	0.496727817069146	1	60.5475130375754	13.0445096953603	2.2130063847134	0.00692203362248961	0.335377125951901	--	--	--	--	--	--	--	--
Zm00001d051615	Zm00001d051615	0.142315081191618	0.124731894239556	0.169784044850683	0.278018532200195	0.270164593052104	1.08382982707618	0.256759738487678	0.133466594425155	0.144542268556078	0.167577200058726	0.0558618958943425	0.121259191244625	0.13925811072071	0.205393244220759	0.103063037261237	1.2702638548229	0.361072365948647	0.297346164551124	63.8354987072402	14.5258319102402	2.13636911798615	0.000326532871605853	0.00750780618988215	11.2398362387868	17.3705788354686	-0.634814	0.297978565868021	1	51.637418025115	13.4347157129509	1.94108269408587	0.0071806671170074	0.337307020599432	GO:0006468||GO:0008152||GO:0006464||GO:0006793||GO:0006796||GO:0006807||GO:0008150||GO:0009987||GO:0016310||GO:0019538||GO:0036211||GO:0043170||GO:0043412||GO:0044237||GO:0044238||GO:0044260||GO:0044267||GO:0071704||GO:1901564	protein phosphorylation||metabolic process||cellular protein modification process||phosphorus metabolic process||phosphate-containing compound metabolic process||nitrogen compound metabolic process||biological_process||cellular process||phosphorylation||protein metabolic process||protein modification process||macromolecule metabolic process||macromolecule modification||cellular metabolic process|…			GO:0030246||GO:0004672||GO:0005524||GO:0003674||GO:0005488||GO:0003824||GO:0016301||GO:0016740||GO:0016772||GO:0016773||GO:0140096||GO:0000166||GO:0008144||GO:0017076||GO:0030554||GO:0032553||GO:0032555||GO:0032559||GO:0035639||GO:0036094||GO:0043167||GO:0043168||GO:0097159||GO:0097367||GO:1901265||GO:1901363	carbohydrate binding||protein kinase activity||ATP binding||molecular_function||binding||catalytic activity||kinase activity||transferase activity||transferase activity, transferring phosphorus-containing groups||phosphotransferase activity, alcohol group as acceptor||catalytic activity, acting on a protein||nucleotide binding||drug binding||purine nucleotide binding||adenyl nucleotide binding||r…	--	--
Zm00001d019475	AP2-EREBP-transcription factor 128	0	0	0.130781056093793	0.190357147381685	0.799111940026968	1.79814099321004	0.306234723053377	0.712791682909705	0.137031200101326	0.137686581611411	0.206540332956877	0.0679297370470523	0.396064892848254	0.399688594517243	0.190529462800051	6.03506524905467	1.11250560408259	0.111049433655764	39.1242725159219	5.19093155538891	2.91448427662572	0.00320696947610761	0.0384536196838008	2.18200993845161	6.07798248996484	-1.49247	0.189727485004083	1	14.2604202823189	0.654400396639539	4.42089476400983	0.00729163677255792	0.337307020599432	GO:0006355||GO:0008152||GO:0006139||GO:0006351||GO:0006725||GO:0006807||GO:0008150||GO:0009058||GO:0009059||GO:0009889||GO:0009987||GO:0010467||GO:0010468||GO:0010556||GO:0016070||GO:0018130||GO:0019219||GO:0019222||GO:0019438||GO:0031323||GO:0031326||GO:0032774||GO:0034641||GO:0034645||GO:0034654||GO:0043170||GO:0044237||GO:0044238||GO:0044249||GO:0044260||GO:0044271||GO:0046483||GO:0050789||GO:…	regulation of transcription, DNA-templated||metabolic process||nucleobase-containing compound metabolic process||transcription, DNA-templated||cellular aromatic compound metabolic process||nitrogen compound metabolic process||biological_process||biosynthetic process||macromolecule biosynthetic process||regulation of biosynthetic process||cellular process||gene expression||regulation of gene expre…			GO:0003677||GO:0003700||GO:0003674||GO:0003676||GO:0005488||GO:0097159||GO:1901363||GO:0140110	DNA binding||DNA-binding transcription factor activity||molecular_function||nucleic acid binding||binding||organic cyclic compound binding||heterocyclic compound binding||transcription regulator activity	--	--
Zm00001d016586	Zm00001d016586	0.399561820208471	0.784169854263065	0.693072424095632	1.02857540402684	1.24555377455804	2.64255782808658	0.572783555485849	0.54695816217683	0.469890867514582	0.42921656614541	0.257542983331451	0.296464589261849	0.267512024624295	0.353024043083088	0.475156842826521	2.01172776385668	0.754813863387708	0.623122898766955	58.3268237743371	18.5672030784287	1.64972076027612	0.00173535635209347	0.0249357213725231	16.6931256718038	26.8791776570688	-0.690544	0.137567185103193	1	80.6177170735192	30.0613282555699	1.42335905238507	0.00731969905217815	0.337307020599432	--	--	--	--	--	--	--	--
Zm00001d003522	Zm00001d003522	2.35075957994487	3.12632263598905	4.97927121773895	12.857203335666	3.63838	8.3159118697706	2.92033379980481	1.93424193863317	4.12662659847122	4.17597996665427	5.8348207147376	4.03289292756661	3.15221439937816	1.9774124658409	3.11475155598208	12.9816425340898	8.86832318656313	7.04670417953854	359.261346237441	101.17818612974	1.82717157809581	9.07221123714334e-12	4.12591429720014e-09	172.954119291731	110.266772675345	0.657276220226118	0.0104254002316532	0.241891099976563	294.700029197581	121.37882971572	1.27948309769418	0.00736040193252647	0.338044647347657	GO:0019752||GO:0008152||GO:0006082||GO:0008150||GO:0009987||GO:0043436||GO:0044237||GO:0044281||GO:0071704	carboxylic acid metabolic process||metabolic process||organic acid metabolic process||biological_process||cellular process||oxoacid metabolic process||cellular metabolic process||small molecule metabolic process||organic substance metabolic process			GO:0016831||GO:0030170||GO:0003674||GO:0003824||GO:0016829||GO:0016830||GO:0005488||GO:0008144||GO:0019842||GO:0036094||GO:0043167||GO:0043168||GO:0048037||GO:0050662||GO:0070279||GO:0097159||GO:1901363	carboxy-lyase activity||pyridoxal phosphate binding||molecular_function||catalytic activity||lyase activity||carbon-carbon lyase activity||binding||drug binding||vitamin binding||small molecule binding||ion binding||anion binding||cofactor binding||coenzyme binding||vitamin B6 binding||organic cyclic compound binding||heterocyclic compound binding	zma00250||zma00410||zma00430||zma00650||zma01100||zma01110	Alanine, aspartate and glutamate metabolism||beta-Alanine metabolism||Taurine and hypotaurine metabolism||Butanoate metabolism||Metabolic pathways||Biosynthesis of secondary metabolites
Zm00001d021016	Zm00001d021016	0.439364248301482	0.292561011370846	0.821352841381507	2.21391198826871	0.495675566573332	3.58507389734516	0.59360062030541	0.459137676010687	0.733108840872275	0.736615093308454	1.1530211512003	0.663636682271586	2.45672327403516	2.69613052215479	2.86591811644582	8.58954641547251	6.45416854133206	1.67900065006954	192.535418312997	90.9513637761979	1.0805	0.0121980487316458	0.0971469070927489	29.0775696206345	20.2634330184814	0.529118906996605	0.240068094184237	1	69.5355	16.6714184040357	2.05822426238839	0.00753300531844803	0.338044647347657	--	--	--	--	--	--	--	--
Zm00001d037194	Zm00001d037194	0.378639108292334	1.62481038654739	1.7302572954848	5.64745549137554	1.1213148487726	9.21723470572181	1.84160972933776	2.54993534969621	3.68083350150223	2.76002827467996	5.18911596682918	2.17872205407009	5.98102263747829	4.43333451713257	4.99055525834199	34.975615104021	16.5814411305767	7.25697891980023	393.49	101.341502869871	1.95690917040897	0.00228477977530513	0.0304771860486815	66.9156913440536	53.1577564060615	0.341509957037172	0.347788677512483	0.951380570387179	102.493645163916	23.2659548240843	2.13929657819619	0.00753999732962472	0.338044647347657					GO:0009055||GO:0003674||GO:0003824||GO:0016491	electron transfer activity||molecular_function||catalytic activity||oxidoreductase activity	--	--
Zm00001d047737	Zm00001d047737	0.100679395395332	0.104284042724875	0.780728271813387	2.74625592007588	0.165641898035224	4.66436348342275	0.533207558456431	0.436428470513732	0.306764991147388	0.41097621522599	1.19874133976548	0.574490266716339	0.591100631381978	0.430811886713258	0.695084156217589	2.82395662381789	2.66956782037442	0.580068747239078	65.3302276964678	18.2286534660771	1.8376837917158	0.000980451736681313	0.0167367164998732	23.2800613578768	13.5169	0.772276434371288	0.163250722790964	1	78.4472840517192	9.90606448402872	2.98211823160199	0.00756318992113839	0.338044647347657	--	--	--	--	--	--	--	--
Zm00001d024386	xyloglucan endo-transglycosylase/hydrolase1	2.7753473904954	8.70290063793451	7.40729889459233	38.6565057657537	5.5543987774303	74.5196874658257	15.3313133010355	9.30110901002983	6.83457792419659	10.1651052776956	13.5800268919147	20.8260928688483	2.90174114710325	1.91465111366421	3.36447812810205	8.65451404346933	5.93783505802549	2.75370867056679	164.799075432664	76.6781545290024	1.10198453485641	0.00388883445697718	0.0443132602525321	419.541525770324	294.120117167793	0.511244858932229	0.255514973477384	0.908662837750028	1084.6615144458	167.37791681673	2.69609404667799	0.00770562422639038	0.341166697034264	GO:0006073||GO:0005975||GO:0008152||GO:0005976||GO:0008150||GO:0009987||GO:0043170||GO:0044042||GO:0044237||GO:0044238||GO:0044260||GO:0044262||GO:0044264||GO:0071704	cellular glucan metabolic process||carbohydrate metabolic process||metabolic process||polysaccharide metabolic process||biological_process||cellular process||macromolecule metabolic process||glucan metabolic process||cellular metabolic process||primary metabolic process||cellular macromolecule metabolic process||cellular carbohydrate metabolic process||cellular polysaccharide metabolic process||o…	GO:0005618||GO:0048046||GO:0005575||GO:0005623||GO:0030312||GO:0044464||GO:0071944||GO:0005576	cell wall||apoplast||cellular_component||cell||external encapsulating structure||cell part||cell periphery||extracellular region	GO:0016762||GO:0004553||GO:0003674||GO:0003824||GO:0016740||GO:0016757||GO:0016758||GO:0046527||GO:0016787||GO:0016798	xyloglucan:xyloglucosyl transferase activity||hydrolase activity, hydrolyzing O-glycosyl compounds||molecular_function||catalytic activity||transferase activity||transferase activity, transferring glycosyl groups||transferase activity, transferring hexosyl groups||glucosyltransferase activity||hydrolase activity||hydrolase activity, acting on glycosyl bonds	--	--
Zm00001d008923	Zm00001d008923	2.00992683898316	2.77585160998576	2.16474657184621	5.53153909251647	3.60075369619844	4.96060574700253	2.25285964092414	2.42019424557615	2.19259502763527	1.74727160594565	3.19083149348484	1.94896591018634	2.33096653021742	1.61720154396977	2.52298315215508	7.25310964433227	3.39408023991728	2.26703924245645	62.7374380900141	30.9655306805298	1.01673084141325	0.030028391857222	0.173708462089994	33.0776436670838	32.8026628138261	0.0106686940976804	0.978149178533592	1	65.077188094448	31.4361016644335	1.05115119091947	0.00770790031062424	0.341166697034264	--	--	--	--	--	--	--	--
Zm00001d011056	Zm00001d011056	0.0898326419673676	0.046524470256442	0.130615510453168	0.929456923840026	0.266033468641889	0.684138996331633	0	0	0	0	0	0	0.263709029921749	0	0.296004000856451	1.59139958441046	0.653586687729829	0.887270918019219	25.1896765803349	4.45106203353105	2.4971313803177	0.00162946012957948	0.0236455156090817	NA	NA	NA	NA	NA	14.4339381340799	2.00146727834523	2.84370237569816	0.00777256138510289	0.341166697034264	GO:0006629||GO:0008152||GO:0008150||GO:0044238||GO:0071704	lipid metabolic process||metabolic process||biological_process||primary metabolic process||organic substance metabolic process					--	--
Zm00001d043943	Zm00001d043943	0.352276921794415	1.26052761470974	0.496684732890506	2.5604296207687	0.474202256830083	7.13390878056552	1.67185364598364	2.00426886567682	2.34189783855479	1.43800462311124	5.00058751976641	2.3541209775566	0.81476887403621	0.727351476604934	0.693449290299344	2.72318918054353	2.5474937202851	0.474465721052696	64.771	24.8323089320209	1.38004894436005	0.0126439823750785	0.0992894085859164	98.2276690998364	66.8865049370724	0.557875922134939	0.119455396737783	0.760174353115422	110.411684426483	22.1860967493718	2.31654444030149	0.00808370152450756	0.347806036882689	--	--	--	--	--	--	--	--
Zm00001d052343	Zm00001d052343	0.801542613645072	0.759581666746877	1.17369817066937	1.52389404912893	1.17844046907213	5.04904607924299	1.97413954196489	1.56632164427527	1.43764213409733	1.53154	1.37497228383372	1.21927457213676	2.08597137974789	1.39775750235772	2.31199353257403	10.2115231583454	7.41164372064534	5.60070222021864	491.260136180825	121.076454748658	2.01953475894974	2.08261820737348e-15	2.75165930649221e-12	86.4189856550196	103.798600527982	-0.269122	0.255125580234644	0.90853097946302	157.460767119995	54.0030572308526	1.54317645745331	0.00810934370870108	0.347806036882689	--	--	--	--	--	--	--	--
Zm00001d046688	Zm00001d046688	0	0.0110439698024607	0	0.0501441604180521	0.0526258113549411	0.172550832345512	0.00806688022466326	0	0.0108290882291613	0	0.0108814318044188	0.0107364908914512	0	0	0	0.0566649190963459	0.0310296564487118	0.0438792083104957	4.45048948154613	0	4.5493544546419	0.0136404664913151	1	0.726970660606775	0.632591505383262	0.223781124634872	0.930477506225626	1	8.93234865608359	0.348973132850242	4.62306008293337	0.00818360747932876	1	--	--	--	--	--	--	--	--
Zm00001d038930	MYB-transcription factor 130	0.16937419368549	0.21929792065984	0.246267907536999	0.557593489784697	0.710586611746336	1.28990407422909	0.128145954117801	0.412992574125763	0.387055907684771	0.432118985248223	0.518569045991968	0.426384745665269	0	0.125439260570447	0.0797283193578576	1.27520861686351	0.575073091988218	1.25467307619663	26.4333124033696	1.72403823739454	3.94178513186559	9.58303455532973e-06	0.000490759085512768	11.6231370479685	7.80209459124689	0.590531240335162	0.403531560363212	1	20.805730034669	5.0498539552412	2.04142154929481	0.00818665074392743	0.347995912795113					GO:0003677||GO:0003674||GO:0003676||GO:0005488||GO:0097159||GO:1901363	DNA binding||molecular_function||nucleic acid binding||binding||organic cyclic compound binding||heterocyclic compound binding	--	--
Zm00001d028167	Zm00001d028167	0.262196257958942	0.101843898868012	0.190614999860842	0.493240687304268	0.485298122445565	1.56000752511735	0.396747449079005	0.239746766783906	0.166437218103365	0.16723324028849	0.200690052589872	0.0330028094397317	0.352775780483374	0.161819735772837	0.215988141019024	2.11921214669684	0.922024077333151	0.323711834314278	37.1819780973739	7.93052365689747	2.22713978910444	0.00174590209784075	0.0250523563085336	4.36456885521887	8.70478944053372	-1.0091	0.258361456723005	1	26.7877738699256	5.69369479061208	2.23078350839531	0.00819917615283156	0.347995912795113	--	--	--	--	--	--	--	--
Zm00001d029258	Zm00001d029258	0.454921712527054	0.345553544041437	0.499762480166964	1.34074341811112	0.598764786971774	2.04985877693597	0.390078474863717	0.542302784656878	0.554449317333056	0.619001213056429	0.433322795411522	0.488629629904267	0.207736600493913	0.419274474362532	0.456836455534254	1.34316845265412	1.0591456067827	0.973533368382199	40.1203296636387	12.7306286766195	1.65414849175704	0.000528228372903924	0.0106270237002985	18.1470669930173	17.4454101436597	0.0634008418051472	0.900046127739193	1	45.4707893143366	14.4328094618064	1.65409588490777	0.00831911117597049	0.35086805645879	GO:0006468||GO:0008152||GO:0006464||GO:0006793||GO:0006796||GO:0006807||GO:0008150||GO:0009987||GO:0016310||GO:0019538||GO:0036211||GO:0043170||GO:0043412||GO:0044237||GO:0044238||GO:0044260||GO:0044267||GO:0071704||GO:1901564	protein phosphorylation||metabolic process||cellular protein modification process||phosphorus metabolic process||phosphate-containing compound metabolic process||nitrogen compound metabolic process||biological_process||cellular process||phosphorylation||protein metabolic process||protein modification process||macromolecule metabolic process||macromolecule modification||cellular metabolic process|…			GO:0004672||GO:0003674||GO:0003824||GO:0016301||GO:0016740||GO:0016772||GO:0016773||GO:0140096	protein kinase activity||molecular_function||catalytic activity||kinase activity||transferase activity||transferase activity, transferring phosphorus-containing groups||phosphotransferase activity, alcohol group as acceptor||catalytic activity, acting on a protein	--	--
Zm00001d000196	Zm00001d000196	0	0.160172856635339	0.119914297801281	0.261810207932858	0.366356374596908	1.8253810306684	0.350986630576865	0.452468040972763	0	0.189369052105875	0.0631262144888537	0.124570743823647	0	0.0305398315973373	0	0.547881611715977	0.0300019455727231	0	6.8097253260029	0.34899549972058	4.1988594227062	0.0401629205489247	0.208959475389907	4.35123452863818	9.20422142583584	-1.0989	0.280344832471492	1	27.5271094854105	3.05366645753029	3.17463008619471	0.0083670065041006	0.35086805645879	GO:0006855||GO:0055085||GO:0006810||GO:0008150||GO:0042493||GO:0015893||GO:0042221||GO:0050896||GO:0051179||GO:0051234	drug transmembrane transport||transmembrane transport||transport||biological_process||response to drug||drug transport||response to chemical||response to stimulus||localization||establishment of localization	GO:0016020||GO:0005575	membrane||cellular_component	GO:0015238||GO:0015297||GO:0003674||GO:0005215||GO:0022857||GO:0015291||GO:0022804	drug transmembrane transporter activity||antiporter activity||molecular_function||transporter activity||transmembrane transporter activity||secondary active transmembrane transporter activity||active transmembrane transporter activity	--	--
Zm00001d021069	NAC-transcription factor 63	0.104296225406268	0.0180050611541097	0.219043320110064	0.817503751818798	0.188751701706239	0.877027875257352	0.19727236813285	0.0423850151597064	0.141237905786997	0.230609286020288	0.159660668879467	0.157533985228974	0.204111822637017	0.223144236553634	0.130919003831257	1.33952759760611	0.607054389256575	0.41491216385982	49.1351064129782	11.4079103487312	2.10678545672254	0.000160996313349176	0.00438590472190925	11.2526215870518	7.80298191969998	0.527228128170764	0.472371228174879	1	37.4745244562053	6.6152563626143	2.49629245703496	0.00851765315738542	0.351882087694289	GO:0006355||GO:0008152||GO:0006139||GO:0006351||GO:0006725||GO:0006807||GO:0008150||GO:0009058||GO:0009059||GO:0009889||GO:0009987||GO:0010467||GO:0010468||GO:0010556||GO:0016070||GO:0018130||GO:0019219||GO:0019222||GO:0019438||GO:0031323||GO:0031326||GO:0032774||GO:0034641||GO:0034645||GO:0034654||GO:0043170||GO:0044237||GO:0044238||GO:0044249||GO:0044260||GO:0044271||GO:0046483||GO:0050789||GO:…	regulation of transcription, DNA-templated||metabolic process||nucleobase-containing compound metabolic process||transcription, DNA-templated||cellular aromatic compound metabolic process||nitrogen compound metabolic process||biological_process||biosynthetic process||macromolecule biosynthetic process||regulation of biosynthetic process||cellular process||gene expression||regulation of gene expre…			GO:0003677||GO:0003674||GO:0003676||GO:0005488||GO:0097159||GO:1901363	DNA binding||molecular_function||nucleic acid binding||binding||organic cyclic compound binding||heterocyclic compound binding	--	--
Zm00001d020454	Zm00001d020454	0.474904546845332	0.630650849392402	0.54296129602701	1.14536558593876	0.576984050040062	3.00235243735877	1.22532422531275	1.09859709620311	1.13781980701842	1.37937006759846	0.969336167988418	0.968686442434184	1.25112468725744	1.08220419037098	1.37568287485006	5.03701997835063	3.09492959566049	1.8241222345116	295.354203360646	108.456865888854	1.44429415459034	5.75977113589879e-06	0.000328021448849408	97.2806388457957	101.130457715717	-0.0565046	0.808500460867366	0.993780097590478	134.494377010786	45.5822900006673	1.56106040811434	0.00871531950674029	0.35521760155632	--	--	--	--	--	--	--	--
Zm00001d029940	Zm00001d029940	1.97947340202887	2.20222234209729	1.42129825424246	3.1031361422345	3.98043	4.81565298166804	0.665617621182133	0.595881158948673	0.446767011900603	0.822990249177298	0.748210848039375	0	0.789129294084022	1.08593078882267	1.31139907109071	3.44173040285464	2.63145163668635	1.81028932137186	38.789655598521	15.4827890835001	1.32153119658441	0.00525382640130704	0.0548311068935776	7.63749528473118	8.28252457951983	-0.123524	0.88898312170146	1	55.7171264624348	25.7212877512841	1.11645093856089	0.00888850550659612	0.358350184627831	GO:0006355||GO:0008152||GO:0006139||GO:0006351||GO:0006725||GO:0006807||GO:0008150||GO:0009058||GO:0009059||GO:0009889||GO:0009987||GO:0010467||GO:0010468||GO:0010556||GO:0016070||GO:0018130||GO:0019219||GO:0019222||GO:0019438||GO:0031323||GO:0031326||GO:0032774||GO:0034641||GO:0034645||GO:0034654||GO:0043170||GO:0044237||GO:0044238||GO:0044249||GO:0044260||GO:0044271||GO:0046483||GO:0050789||GO:…	regulation of transcription, DNA-templated||metabolic process||nucleobase-containing compound metabolic process||transcription, DNA-templated||cellular aromatic compound metabolic process||nitrogen compound metabolic process||biological_process||biosynthetic process||macromolecule biosynthetic process||regulation of biosynthetic process||cellular process||gene expression||regulation of gene expre…			GO:0003677||GO:0003700||GO:0003674||GO:0003676||GO:0005488||GO:0097159||GO:1901363||GO:0140110	DNA binding||DNA-binding transcription factor activity||molecular_function||nucleic acid binding||binding||organic cyclic compound binding||heterocyclic compound binding||transcription regulator activity	--	--
Zm00001d048471	Homeobox-transcription factor 20	0.307308547145873	0.222817829548029	0.0893645380409954	0.664821238170793	0.303358025731947	2.28186227738643	0.883519001788523	0.449594398680211	0.18727069898374	0.501776964856367	0.43907708195567	0.371338770416566	1.68396181924627	0.940722029763014	1.82268052490419	5.47124004060053	3.36868843034883	1.84645329973183	125.635	51.5722124430228	1.2826410162447	0.00156370333505787	0.0230117818218945	15.250871742224	17.5641305758186	-0.223697	0.708535255847244	1	36.7284685890256	6.77888027758942	2.4391734691907	0.00900083984569102	0.35865001015231	GO:0006355||GO:0008152||GO:0006139||GO:0006351||GO:0006725||GO:0006807||GO:0008150||GO:0009058||GO:0009059||GO:0009889||GO:0009987||GO:0010467||GO:0010468||GO:0010556||GO:0016070||GO:0018130||GO:0019219||GO:0019222||GO:0019438||GO:0031323||GO:0031326||GO:0032774||GO:0034641||GO:0034645||GO:0034654||GO:0043170||GO:0044237||GO:0044238||GO:0044249||GO:0044260||GO:0044271||GO:0046483||GO:0050789||GO:…	regulation of transcription, DNA-templated||metabolic process||nucleobase-containing compound metabolic process||transcription, DNA-templated||cellular aromatic compound metabolic process||nitrogen compound metabolic process||biological_process||biosynthetic process||macromolecule biosynthetic process||regulation of biosynthetic process||cellular process||gene expression||regulation of gene expre…	GO:0005634||GO:0005622||GO:0005575||GO:0005623||GO:0043231||GO:0043226||GO:0043227||GO:0043229||GO:0044424||GO:0044464	nucleus||intracellular||cellular_component||cell||intracellular membrane-bounded organelle||organelle||membrane-bounded organelle||intracellular organelle||intracellular part||cell part	GO:0003677||GO:0003674||GO:0003676||GO:0005488||GO:0097159||GO:1901363	DNA binding||molecular_function||nucleic acid binding||binding||organic cyclic compound binding||heterocyclic compound binding	--	--
Zm00001d013228	Zm00001d013228	1.65074176879598	1.38102756540544	1.29239243643224	10.4706270594384	1.98467314329759	1.55129877535487	2.20963877504955	2.0125382665375	2.25692838417382	2.22452791805458	2.05185296975251	11.1029061941132	1.94662351510826	7.92042943055571	5.73815651305252	1.66835941520724	1.78612377923146	2.07287124758914	93.9505238182233	262.373046245178	-1.48103	9.94272463114482e-05	0.00303040943919264	260.484463718377	108.931828063142	1.2579045170522	0.111886685739905	0.739258047390135	227.334088380261	68.7637683346024	1.72531278110199	0.00910756881782723	0.35865001015231	--	--	--	--	--	--	--	--
Zm00001d029587	Zm00001d029587	0	0	0.0690671039210192	0.134039972587371	0.281347309540954	1.83141	0	0	0	0	0	0	0	0	0	0.820465548789929	0.138241896467621	0	4.89480137627607	0	4.68351185714951	0.0356905366794316	1	NA	NA	NA	NA	NA	10.9612848325344	0.32720019831977	4.9183119283563	0.00965981330141707	1	--	--	--	--	--	--	--	--
Zm00001d022277	Zm00001d022277	3.93085048608706	6.13489215948907	3.63005531671117	7.76940227334839	5.13880018519338	16.2070147058559	3.33572742990627	4.29587497794164	3.39890711748333	3.19832737554531	3.52375947295191	3.87799479384632	2.49497166033751	2.3342093143376	2.72550304894664	14.0212309192332	5.3591499265352	4.19726961218673	321.240666324159	101.262014404279	1.66515020691634	7.55475743130098e-06	0.000409927033104987	142.683704306576	147.679096400677	-0.0507619	0.79636332648308	0.993780097590478	378.923776827497	173.602359328332	1.12640874325678	0.00982053164355297	0.371416042412727	--	--	--	--	--	--	--	--
Zm00001d034427	Zm00001d034427	0.318445198768938	1.4607490725388	0.220483447132484	1.19811113958866	0.538888308274596	12.0393114082014	3.95814923023477	0.70252860739641	0.184816439111019	1.76415345721082	0.557129308386243	1.05360763948108	1.37996456042385	0.67383397665407	2.8266755686182	16.3597917533272	11.7829948754575	5.46676429937696	266.789662698665	38.3314414310251	2.79810350932959	8.37319750808711e-05	0.00269174871230172	26.4702550456517	37.7974000154426	-0.517528	0.658899978998266	1	105.619580151358	14.8022955368313	2.83716771159793	0.00991773438401774	0.372425019612872					GO:0005515||GO:0003674||GO:0005488	protein binding||molecular_function||binding	--	--
Zm00001d040297	Zm00001d040297	2.93571781393358	9.25468778842174	7.42347145741026	16.6879765871277	7.43394482817654	32.9288034452876	10.815887292878	9.75187381565785	10.7599067158699	6.64312992501388	12.244820410935	13.1099505469369	13.2392051352801	10.3353527929962	13.4585991756314	50.8761288001724	31.3267077401825	17.1243819114711	281.149380430371	103.303591763111	1.44339925081972	1.56198341885024e-05	0.000729507338603505	89.7064851054241	87.3259905480623	0.0393976718255515	0.885155346513729	0.998839838369642	154.751876217613	51.7754070298635	1.57996139928813	0.0101143106890273	0.375697447630904	--	--	--	--	--	--	--	--
Zm00001d053393	Zm00001d053393	0.190383690628338	0.112685737872016	0.184543631273893	0.486057570498866	0.42956860547183	0.776735479036457	0.123464075875889	0.0221057599078557	0.110493221134334	0	0.222054604262273	0.0821613120032565	0.212907648071724	0.0268569495038413	0.153630808532693	1.44543319432273	0.474910715356063	0.111928976947366	27.1051204149409	5.15532531404063	2.39143622295508	0.00963276805786687	0.082859992164431	4.00701569889747	3.35495205653487	0.260271472168673	0.83597235195565	1	21.4282572452142	6.03442134651425	1.82488271477917	0.0108784440110379	0.384633047950234			GO:0016020||GO:0005575	membrane||cellular_component	GO:0008375||GO:0003674||GO:0003824||GO:0008194||GO:0016740||GO:0016757||GO:0016758	acetylglucosaminyltransferase activity||molecular_function||catalytic activity||UDP-glycosyltransferase activity||transferase activity||transferase activity, transferring glycosyl groups||transferase activity, transferring hexosyl groups	--	--
Zm00001d025059	Zm00001d025059	0	0.209625464843665	0.0490428960351724	0.761428589526741	0.199777985006742	1.68575718113441	1.07182153068682	0.123367791272834	0	0.671222085355629	0.103270166478438	0.203789211141157	0.346556781242223	0.149883222943966	1.00027967970027	2.33037172983299	1.27610936938885	0.749583677176408	31.1198077614155	10.5843075252751	1.55082743745257	0.027732566528602	0.16479717949547	6.88732679718711	8.3805770808308	-0.304425	0.78098454228698	1	18.1587524421554	1.72309272972074	3.40965382814961	0.0109000990766607	0.384633047950234					GO:0045735||GO:0003674	nutrient reservoir activity||molecular_function	--	--
Zm00001d002020	Zm00001d002020	0.155631112180308	0.295539215298597	0.301714190812873	0.634338291323569	0.358471023779154	2.07417140883439	0.23549629287438	0.105411725486534	0.105377794229967	0.158822679665794	0.105887149254695	0	0	0.0768407166359904	0.170937982950728	1.56231698966611	0.176137153174754	0.170795327786351	26.7553251680694	3.41666758297655	2.96473800014127	0.00536188032895117	0.0554491432291307	3.63467634670365	6.1163126532853	-0.761648	0.474803026979103	1	41.0193204267135	9.77778749279695	2.06848694340281	0.0114598720724134	0.393342597402265	GO:0006468||GO:0008152||GO:0006464||GO:0006793||GO:0006796||GO:0006807||GO:0008150||GO:0009987||GO:0016310||GO:0019538||GO:0036211||GO:0043170||GO:0043412||GO:0044237||GO:0044238||GO:0044260||GO:0044267||GO:0071704||GO:1901564	protein phosphorylation||metabolic process||cellular protein modification process||phosphorus metabolic process||phosphate-containing compound metabolic process||nitrogen compound metabolic process||biological_process||cellular process||phosphorylation||protein metabolic process||protein modification process||macromolecule metabolic process||macromolecule modification||cellular metabolic process|…			GO:0004672||GO:0003674||GO:0003824||GO:0016301||GO:0016740||GO:0016772||GO:0016773||GO:0140096	protein kinase activity||molecular_function||catalytic activity||kinase activity||transferase activity||transferase activity, transferring phosphorus-containing groups||phosphotransferase activity, alcohol group as acceptor||catalytic activity, acting on a protein	--	--
Zm00001d050079	Zm00001d050079	0.185779547524137	0.096215527493689	0.450201803045387	2.09691852403699	0.550173927296054	1.85698068539623	0.421673990382398	0.83048986655569	1.32080858317561	0.189589376773828	1.99078928258435	1.30951461679187	1.09073368396954	0.642082637440003	0.612154870881142	4.36072647900954	4.50552777754419	0.841010501482004	37.7126178538768	8.97541148129133	2.06737928078616	0.00208676708035295	0.0285418323490304	13.4587322434168	9.87197431153296	0.464466131188354	0.542190700576095	1	16.746800251212	2.65586767498477	2.64827871188917	0.0114747691641462	0.393342597402265	--	--	--	--	--	--	--	--
Zm00001d005682	Zm00001d005682	1.01351415929707	1.52390502237394	1.26764438891895	3.16743535959611	1.45231723129901	3.9838069319557	1.3357326587236	0.744046203876451	1.62707715820558	1.60149453893961	1.36801253702334	1.44855574405741	3.10319762943852	2.29219444883921	2.67782840192136	8.31122606971859	5.39168870774668	3.01388708639207	184.675267476621	87.8794231137005	1.07007270969636	0.0015094235183571	0.0224459856345449	48.2813938207873	40.3923123907812	0.266311759017365	0.455019237824452	1	90.8442716811524	39.1906489443548	1.21341179007322	0.0115303671951327	0.393840466985219	GO:0006468||GO:0008152||GO:0006464||GO:0006793||GO:0006796||GO:0006807||GO:0008150||GO:0009987||GO:0016310||GO:0019538||GO:0036211||GO:0043170||GO:0043412||GO:0044237||GO:0044238||GO:0044260||GO:0044267||GO:0071704||GO:1901564	protein phosphorylation||metabolic process||cellular protein modification process||phosphorus metabolic process||phosphate-containing compound metabolic process||nitrogen compound metabolic process||biological_process||cellular process||phosphorylation||protein metabolic process||protein modification process||macromolecule metabolic process||macromolecule modification||cellular metabolic process|…			GO:0004672||GO:0005524||GO:0003674||GO:0003824||GO:0016301||GO:0016740||GO:0016772||GO:0016773||GO:0140096||GO:0000166||GO:0005488||GO:0008144||GO:0017076||GO:0030554||GO:0032553||GO:0032555||GO:0032559||GO:0035639||GO:0036094||GO:0043167||GO:0043168||GO:0097159||GO:0097367||GO:1901265||GO:1901363	protein kinase activity||ATP binding||molecular_function||catalytic activity||kinase activity||transferase activity||transferase activity, transferring phosphorus-containing groups||phosphotransferase activity, alcohol group as acceptor||catalytic activity, acting on a protein||nucleotide binding||binding||drug binding||purine nucleotide binding||adenyl nucleotide binding||ribonucleotide binding|…	--	--
Zm00001d007831	Zm00001d007831	1.07231546524234	2.72628283123601	3.8742091424708	14.9458251851748	2.59821148632395	8.5376411836166	5.23655767726712	4.04086003502446	3.96035226666469	2.68602312094129	7.3620658608182	3.23935268039213	7.63114042630702	5.87198179655689	4.40520867836602	18.3054671976005	12.0099546483395	10.4307146612378	150.812381169368	65.2897131967591	1.20784061717034	7.33863521641299e-05	0.00244236064979488	48.7461524587449	48.2946322148052	0.00979399540904658	0.979664732952523	1	92.3361830759379	26.5273972460134	1.79913145104681	0.011647441199458	0.395740663232978	--	--	--	--	--	--	--	--
Zm00001d048760	Zm00001d048760	2.74666121831188	3.15256818327648	4.24545951340457	8.93749373703912	3.66398954370803	10.246877880464	2.80821939201667	2.47377943894926	2.33727065779521	3.71206480591267	4.3940951728371	4.93357479356793	1.74334839864587	1.68599	1.67729702816447	4.53698699509488	3.45662582966738	2.26071556256117	49.835918756035	24.4770411512319	1.02300721757294	0.0119147577762136	0.0955821111828913	62.8109435325662	36.503382489365	0.779045041509671	0.0122767392050345	1	106.252339267254	46.0242408326365	1.20647866833946	0.0116546764087664	0.395740663232978	--	--	--	--	--	--	--	--
Zm00001d042182	Zm00001d042182	2.05778914993963	0.985130717661991	4.03961777699458	9.7427855513543	3.08967882400128	5.08665845499862	0.45790945836685	0.323262624825372	0.298570416984906	0.35293928814621	0.476492171646128	0.609447592122921	2.47045155223965	2.86872008774364	3.15828273261345	11.3191397584633	5.21701472736652	3.35897477979823	416.13366240962	174.952199004734	1.24988289179229	0.0182524800663618	0.126759996255877	29.7681850840535	22.2017647909614	0.415079247072676	0.341544204806481	1	356.644562052892	137.966936358701	1.36958040965362	0.0117766347673384	0.39652363832688	--	--	--	--	--	--	--	--
Zm00001d013635	Zm00001d013635	0.0856639061679162	0.0887309505159074	0.0553574320053662	0.214866651336409	0.338250708519999	0.679574093559704	0.151228037859782	0	0.0290015066738053	0.0291402126854623	0	0.0287535206706675	0	0.0563938306641818	0.107530576644664	0.657604898010812	0.443204706700914	0.188021465996562	16.3068479460954	2.05209447590677	2.98098335603847	0.00259636113242662	0.0333700597881194	0.724048812698337	2.24354213515381	-1.64823	0.409719158882073	1	14.8801758803452	2.70766012099379	2.46017761498533	0.0118675240188891	0.397081364748885	GO:0005975||GO:0008152||GO:0008150||GO:0044238||GO:0071704	carbohydrate metabolic process||metabolic process||biological_process||primary metabolic process||organic substance metabolic process			GO:0004553||GO:0003674||GO:0003824||GO:0016787||GO:0016798	hydrolase activity, hydrolyzing O-glycosyl compounds||molecular_function||catalytic activity||hydrolase activity||hydrolase activity, acting on glycosyl bonds	--	--
Zm00001d049020	root preferential1	0	0.545440992618333	0.353377579650694	5.14355442753937	0.239916027656498	14.3061000595632	3.40179234021964	1.05353965636953	0.411406456925213	2.10820789857746	0.826790069522963	1.34603239230906	2.45747113500138	1.55997180896627	1.02964209691261	9.7950099420606	3.96877334961667	8.23502541063024	195.91337178759	44.2586261023132	2.14818753175669	1.32131686577717e-08	2.07832132012868e-06	37.7194058064795	42.6468637241426	-0.188912	0.732375289192301	1	169.257356001934	7.48145251193108	4.50048970916983	0.011949975911328	0.39742142949608					GO:0046983||GO:0008171||GO:0005515||GO:0003674||GO:0005488||GO:0003824||GO:0008168||GO:0016740||GO:0016741	protein dimerization activity||O-methyltransferase activity||protein binding||molecular_function||binding||catalytic activity||methyltransferase activity||transferase activity||transferase activity, transferring one-carbon groups	--	--
Zm00001d021315	Zm00001d021315	0.0792051195917638	0.205102296331413	0.115163229082592	1.93699728243447	0.078186919727341	0.904804364568063	0	0	0	0.0404146997363852	0	0	0.310015079818723	0.312851489160818	0.372836671997124	2.06961871175701	1.38303611599973	0.293363849847314	34.2048737589005	8.9523972885503	1.92986334188985	0.0053029326078119	0.0551692890399329	NA	NA	NA	NA	NA	25.4908351584864	3.3973598097462	2.91117325165557	0.0120236506877122	0.39742142949608	--	--	--	--	--	--	--	--
Zm00001d011669	MYB-transcription factor 124	0.161944747562876	0.27957148708866	0.418605489890477	2.64028838498167	0	5.60134466665665	0.0816832983397952	0.307126577056507	0.493437399553506	0.330531580805487	0.826370804781825	0.217430273955879	0.792330629962659	0.213221298900679	0.457386651569697	4.2076863251096	3.03725578415626	0.622034505152926	52.680892899853	9.64616719522051	2.44657416617615	0.000375069664776765	0.00828598377483235	9.09910419303875	5.82709858926518	0.671258251912323	0.442945838189656	1	53.1401961040875	5.36880757661289	3.30620526024112	0.0120511995290734	0.39742142949608					GO:0003677||GO:0003674||GO:0003676||GO:0005488||GO:0097159||GO:1901363	DNA binding||molecular_function||nucleic acid binding||binding||organic cyclic compound binding||heterocyclic compound binding	--	--
Zm00001d042095	glutathione transferase29	0.233190976410363	0.845389881220562	0.226037794650608	0.493510808162595	1.49625614619507	5.10575255887696	0.39696472588573	0.568599852876324	0.592100859145378	0.475946168198919	0.237985137207705	0.528334132279429	0.456363929108832	0.345404491866489	0.21953668659984	3.82118919925939	0.904856049606247	1.82337575020105	40.6410078773742	6.22325107441073	2.71021270959293	4.63156797501549e-05	0.0017141342260474	7.61502339243975	9.50865318314385	-0.313084	0.668170297570244	1	42.1428608824933	7.53621175425384	2.48713369345428	0.0120709727964069	0.397553149811073					GO:0005515||GO:0003674||GO:0005488	protein binding||molecular_function||binding	zma00480||zma01100	Glutathione metabolism||Metabolic pathways
Zm00001d044117	MYB-related-transcription factor 41	0	0	0	0.371394137695721	0.0779549110634616	1.35317922772197	0.238990303154416	0.128370837209714	0	0.0805895496227028	0	0.159040244896511	0.0772737884414621	0	0.0743460663448271	0.979277414887592	0.842680759105669	0.129997037321065	8.92938078579639	0.685422694069107	3.69194659333547	0.0116219017419765	0.0940896916457504	1.08579872988968	1.64917207000364	-0.633753	0.741867295881049	1	7.94426097168084	0	5.41596691113226	0.0121418057743942	1	--	--	--	--	--	--	--	--
Zm00001d024926	Zm00001d024926	12.7935126502506	21.2525046103407	29.1308129946062	54.604875771486	22.1604069627206	50.8988360004637	17.6237735912317	15.8917856839617	25.8648720653839	19.2143029603843	36.2134050451058	26.4944458765694	27.5175289896238	24.6705745738245	28.1793507520874	65.7467251773657	51.516265908138	42.9149403205214	478.478753813457	237.023444197008	1.01264679338827	6.48672855289638e-08	8.0475024417975e-06	242.75500821094	175.235559409242	0.475474633803556	0.0415511598564715	0.489394673983836	364.719030534016	176.355640144555	1.04813991991251	0.0122749155040686	0.399509382134455	--	--	--	--	--	--	--	--
Zm00001d030544	Zm00001d030544	0.0437352837844415	0.362409184906385	0.0847873896943325	0.822743299283208	0.345384453947564	1.87354724627076	0.297805090167355	0.177736122184362	0	0.133896523695238	0.0892688702837447	0.0880798069517244	0	0	0.0411744032180883	0.619822023837762	0.0848534894505447	0.323977825961208	8.51130855035157	0.338525869116402	4.52440728962802	0.00521685696639248	0.0545746022711486	2.54083800773452	3.85443840338067	-0.63172	0.622330540526036	1	24.1056224056484	3.78163223470932	2.68027467724939	0.0123534691046689	0.399509382134455	GO:0055114||GO:0008152||GO:0008150	oxidation-reduction process||metabolic process||biological_process			GO:0016616||GO:0051287||GO:0003674||GO:0003824||GO:0016491||GO:0016614||GO:0000166||GO:0005488||GO:0036094||GO:0048037||GO:0050662||GO:0097159||GO:1901265||GO:1901363	oxidoreductase activity, acting on the CH-OH group of donors, NAD or NADP as acceptor||NAD binding||molecular_function||catalytic activity||oxidoreductase activity||oxidoreductase activity, acting on CH-OH group of donors||nucleotide binding||binding||small molecule binding||cofactor binding||coenzyme binding||organic cyclic compound binding||nucleoside phosphate binding||heterocyclic compound bi…	--	--
Zm00001d044095	Zm00001d044095	0.148814092355075	0.411045645881706	0.721245945419403	1.02647386276834	0.832439301924645	3.91941350094348	0.788133446143429	0.161271098377162	0.453428961751871	0.556841491987622	0.860616802097108	0.499501980709453	0.0970783474548843	0.1959330854763	0.140100415796123	2.72414090090019	0.866169869479791	1.87811190358914	39.8104095826362	3.10535325613694	3.6832341382356	3.31604443317113e-07	2.96035385630227e-05	13.8115396605526	10.0656347749703	0.449636923355727	0.5090226078634	1	40.3819778928055	8.70612836340201	2.21149813973983	0.0124464691258554	0.400085906077717					GO:0004089||GO:0008270||GO:0003674||GO:0003824||GO:0016829||GO:0016835||GO:0016836||GO:0005488||GO:0046872||GO:0043167||GO:0043169||GO:0046914	carbonate dehydratase activity||zinc ion binding||molecular_function||catalytic activity||lyase activity||carbon-oxygen lyase activity||hydro-lyase activity||binding||metal ion binding||ion binding||cation binding||transition metal ion binding	zma00910||zma01100	Nitrogen metabolism||Metabolic pathways
Zm00001d051704	Zm00001d051704	0	0	0.0581331004270437	0.141025154257417	0.074002267685596	0.585191780576978	0.226872484966304	0.073117136010716	0	0.0918039827251296	0.0612057550058126	0	0.0880268170302176	0.0888321974856633	0.0564611253142687	1.14210937779767	0.552694996215478	0.715752701824659	58.0355654911912	5.52945742450532	3.39463719556163	7.82671629059851e-10	1.9511413016893e-07	3.63467634670365	7.09545038303831	-0.985679	0.418991984155095	1	18.5446714644136	1.30880079327908	3.80838119844112	0.0129752820914842	0.406867138048783	GO:0016567||GO:0008152||GO:0006464||GO:0006807||GO:0008150||GO:0009987||GO:0019538||GO:0032446||GO:0036211||GO:0043170||GO:0043412||GO:0044237||GO:0044238||GO:0044260||GO:0044267||GO:0070647||GO:0071704||GO:1901564	protein ubiquitination||metabolic process||cellular protein modification process||nitrogen compound metabolic process||biological_process||cellular process||protein metabolic process||protein modification by small protein conjugation||protein modification process||macromolecule metabolic process||macromolecule modification||cellular metabolic process||primary metabolic process||cellular macromole…			GO:0004842||GO:0003674||GO:0003824||GO:0016740||GO:0019787||GO:0140096	ubiquitin-protein transferase activity||molecular_function||catalytic activity||transferase activity||ubiquitin-like protein transferase activity||catalytic activity, acting on a protein	--	--
Zm00001d043665	Zm00001d043665	1.46974707124125	0.108740625747305	1.22113909181068	1.97490847184944	3.31623574322829	7.59535971519068	1.19141615625796	0.085327361222236	0.213249737435791	0.321404476010069	0.107140251612739	0	0	0.311000296917263	0	6.60218954804605	0.814727389832844	0.172816574269029	26.3070183359499	1.04698649916174	4.65558906656156	0.0277881431436956	0.165048703657486	1.4521174299364	5.04317853368101	-1.8125	0.206446844104302	1	42.3572961706293	8.97163036643726	2.23511392650146	0.0130414691313243	0.407162100078954	--	--	--	--	--	--	--	--
Zm00001d034995	Zm00001d034995	0.466308989436367	0.552004978762291	0.516576987524419	1.81708881486873	0.657592115854482	3.29761	0.705604662254401	0.43315116034717	0.676580831539086	0.475871708535559	0.747836274398304	0.335397763017048	0.456292532999772	0.3946862341353	0.313574772943764	2.53722671538282	1.35707173334642	0.767617048912122	25.2999908981963	6.21488011857442	2.02372362665068	0.00282124610119886	0.0353324304379999	8.36227003207538	9.70070207430609	-0.212284	0.766519519689471	1	30.0116751025533	7.75751407623499	1.95192509218289	0.0131157285225904	0.408198722322092	--	--	--	--	--	--	--	--
Zm00001d030791	Zm00001d030791	0.0203774273987999	0.0633210152226843	0.0197523455700618	0.191668950081865	0.0402309418505154	0.775942487225292	0.0616690139073798	0.132499148972967	0.103481639433333	0.145567188024468	0.0831854633501664	0.0615580733500662	0.0797588566761798	0.100610739240079	0.0383684905944973	0.685879817055923	0.395354887677308	0.150949852295096	21.8666808926019	3.80961653664652	2.52083659775236	0.00189534028797625	0.0265727094715608	5.08222499378468	5.19528568924765	-0.0264361	0.977441028598319	1	17.2207541226659	1.70956637213834	3.33983591439668	0.0134790324984876	0.417204206141763			GO:0016020||GO:0005575	membrane||cellular_component	GO:0016798||GO:0003674||GO:0003824||GO:0016787	hydrolase activity, acting on glycosyl bonds||molecular_function||catalytic activity||hydrolase activity	zma00531||zma01100	Glycosaminoglycan degradation||Metabolic pathways
Zm00001d047096	Zm00001d047096	0.12743617006943	0.439995987660685	0.288229757703918	1.91785205789816	0.0419326496861717	4.28644749247887	1.06057907477265	0.483362817203057	0.431435023463472	0.910346756073213	0.780336740796373	1.36878691218195	0.498795212222303	0.377519115411937	0.839819810889611	2.40805555629866	1.23623339977629	0.559412629876443	35.7972734749238	14.4127646483621	1.30848258827415	0.0326220581280222	0.183358627830203	25.7582475372476	16.527660685716	0.624181312306627	0.224899976780569	1	51.1761646159129	6.78647304254434	2.91605871657634	0.0135102746479788	0.417228925976751	--	--	--	--	--	--	--	--
Zm00001d049732	Zm00001d049732	1.93341727823998	3.29846564766826	1.10241723566242	0.534871044459222	0.44907359022883	0.541335944613371	0.774420501567673	1.10925569588907	4.15836987999792	2.78550545875393	3.48205817741401	2.51949652919388	0	0.112305662775678	0.321213132797522	0.604425803694356	1.32393200847837	1.02969875501963	9.33842337670361	1.36457310706979	2.7643405511889	0.0174701076629066	0.122998329388819	27.6102939728402	18.9752462607696	0.571127903368866	0.316776073479601	1	4.6053656858636	18.7458448825578	-2.02291	0.0136533361436518	0.418486379731516					GO:0009055||GO:0051536||GO:0003674||GO:0003824||GO:0016491||GO:0005488||GO:0048037||GO:0051540	electron transfer activity||iron-sulfur cluster binding||molecular_function||catalytic activity||oxidoreductase activity||binding||cofactor binding||metal cluster binding	zma00195||zma01100	Photosynthesis||Metabolic pathways
Zm00001d011753	Zm00001d011753	2.51924924187942	3.33120829328603	4.10458912758419	9.32711682362124	3.06889565286288	10.3072980584028	2.91986944397721	2.04759888274387	3.21195337155932	1.64100774760428	5.47030287690419	3.88615559130811	3.77637704480088	3.49335076718545	3.78468645894362	10.3501071158296	7.64360745680413	5.16178568432253	155.868043952452	73.3997145618832	1.0847815525462	0.000171299368305182	0.00461425668446936	73.4370352445295	54.3306089607956	0.437816286113945	0.237723965764642	0.897451822512169	146.334738231348	62.5532020758649	1.22589724519315	0.0136916031339443	0.418640705048213	--	--	--	--	--	--	--	--
Zm00001d038178	Zm00001d038178	0.197132742095057	0.153143047927455	0.525485548999088	1.25159824403458	0.486496389414566	2.11121018399215	0.0372869130384435	0	0	0.0502938485608349	0	0.0992528935743043	0	0	0.0463974525151977	0.611141645957627	0.573703870340627	0.0405638903492583	8.9822805335927	0.338525869116402	4.59385331898628	0.00592681290597337	0.0594142758119675	1.08579872988968	0.268491771628424	1.73312628486178	0.524882983011886	1	27.0326968957691	5.98790868113956	2.16934542523734	0.0137571038022568	0.419624976147529					GO:0016787||GO:0003674||GO:0003824	hydrolase activity||molecular_function||catalytic activity	--	--
Zm00001d010521	Zm00001d010521	0.639265967838278	0.431839404077419	1.40096218522615	2.09144354094551	1.07003801160008	4.18052690219228	0.925260630593648	0.677717579211597	0.762186855289437	0.56728309603866	0.680774194059429	0.895608355594766	0.870308652274388	0.686149480143831	1.15133521854945	6.03163295488206	3.66691142191607	1.5784966625727	146.657573753459	34.7207241326227	2.07651532291191	2.18076698587733e-06	0.000145890550890654	27.5872731022332	30.2724055153804	-0.136097	0.737758748665444	1	91.4072176625706	29.964283136542	1.60705958440685	0.0139025676056768	0.423549202932319	GO:0055114||GO:0008152||GO:0008150	oxidation-reduction process||metabolic process||biological_process			GO:0005506||GO:0016705||GO:0020037||GO:0003674||GO:0005488||GO:0046872||GO:0043167||GO:0043169||GO:0046914||GO:0003824||GO:0016491||GO:0046906||GO:0048037||GO:0097159||GO:1901363	iron ion binding||oxidoreductase activity, acting on paired donors, with incorporation or reduction of molecular oxygen||heme binding||molecular_function||binding||metal ion binding||ion binding||cation binding||transition metal ion binding||catalytic activity||oxidoreductase activity||tetrapyrrole binding||cofactor binding||organic cyclic compound binding||heterocyclic compound binding	zma00941||zma00944||zma01100||zma01110	Flavonoid biosynthesis||Flavone and flavonol biosynthesis||Metabolic pathways||Biosynthesis of secondary metabolites
Zm00001d022309	Zm00001d022309	2.76213174879482	7.31150828490551	5.56729784876373	8.45395848524181	6.49196170388466	22.4129133865657	0.563910810037746	0.570161082565715	0.445294962437998	0.268454809451573	0.134234203214972	0.264892401302097	1.1154414074532	1.12564687368571	2.14635991207043	4.07763371685072	3.91290613378945	1.40737319729058	77.3260042660171	35.6965456355583	1.11114217923905	0.0150334000481943	0.111989899827487	5.4399551064363	12.8069973231511	-1.2389	0.0874313150879321	1	294.77125395036	120.181047210653	1.29456383962517	0.0141668120636961	0.425426495762602					GO:0016788||GO:0003674||GO:0003824||GO:0016787	hydrolase activity, acting on ester bonds||molecular_function||catalytic activity||hydrolase activity	--	--
Zm00001d019936	Zm00001d019936	5.22135370954474	1.82116056994811	4.80296374023736	7.26653635175232	7.78394223063306	8.31804132551861	2.62016145675549	2.29512665005276	1.67750056220136	1.19617801982526	1.25061308714329	1.34125531857168	2.50246406772591	2.78841807756549	1.75557928435883	16.6117265928251	4.2898577692137	3.11355266464577	163.429106103845	46.9962145019946	1.79807548575556	0.019649260758396	0.132811865570066	25.4144007294923	43.981988964731	-0.798728	0.0335690228297006	1	150.45287357557	74.8195158040451	1.00637569643063	0.0143819816372816	0.427851691517996	--	--	--	--	--	--	--	--
Zm00001d020937	Zm00001d020937	0.596496486856594	0.73667086847862	0.333576249756474	1.10054328354765	1.04177330284981	1.46328705856007	0.433942522430162	1.06287733274198	0.932048421378845	0.913093491975158	0.819484381408643	1.03958849735155	0.269392414187304	0.203892867073774	0.323982211528535	0.528351521505239	0.578649593360805	0.490962948709988	25.0712729320412	12.3816094336637	1.01493200295985	0.0456450478246548	0.225410276353299	43.1911292179232	37.6696256703675	0.205147684802011	0.593649834797354	1	54.0211481610232	24.4477862501179	1.14625674066529	0.0150748104571244	0.436061824876291	--	--	--	--	--	--	--	--
Zm00001d006268	Zm00001d006268	1.11097579510876	1.1507523145972	1.56639473636437	3.03993501397393	1.79459009681578	3.26897060747171	0.802340785305407	0.820891311948266	1.38480818584371	0.927620888067012	2.00994705421128	1.16956445748848	1.08711170304554	1.19679051641026	1.28363350601818	4.02568229785046	3.9680277180106	1.78727425789332	69.8382227878566	25.1478206083963	1.46972051302454	0.000331338986249334	0.0075613582918922	29.0852372077285	21.221069850477	0.468342169978302	0.318263131023171	1	55.2605591872889	25.5276443248305	1.11309795394039	0.0151233281814063	0.436463062463381	--	--	--	--	--	--	--	--
Zm00001d034836	Zm00001d034836	0.0797390866901353	0.49556402025963	0.154586	0.75002141964619	0.432927124063299	2.58089514627355	0.18098816216413	0.291647003188811	0.364441405213301	0.284810108704054	0.244135314910825	0.321177902802243	0.312105069120871	0.393700750404625	0.525490248711452	1.65979400475169	1.19897662790288	0.853209019481028	33.5922220515872	11.0044917644571	1.60638345056605	0.00214505195882314	0.0290217329135499	7.62141606657227	7.47627065926882	0.0423176785747596	0.955932975029379	1	32.7568167335695	6.16737193801767	2.41379645029557	0.0151622125115081	0.436585079117082	--	--	--	--	--	--	--	--
Zm00001d016285	Zm00001d016285	0.906522828612304	1.62644623893757	1.5220600009164	2.04031830536051	1.90159720095986	3.99126596827712	0.465405994859405	0.644704268504869	0.460354816398797	0.611235458786789	0.346934993589061	0.391215784891418	0.538566343042745	0.399627814621483	0.457201174419831	1.51988824359639	0.785178654663267	0.906025580063725	71.6037586739405	30.6751556148985	1.22322823481286	0.00116285576400868	0.01885181813738	29.7566927580749	34.4900019625192	-0.215077	0.58859544444166	1	168.953435885628	84.3738325384903	1.00177443192787	0.0153072145168672	0.437042865120751	GO:0006468||GO:0008152||GO:0006464||GO:0006793||GO:0006796||GO:0006807||GO:0008150||GO:0009987||GO:0016310||GO:0019538||GO:0036211||GO:0043170||GO:0043412||GO:0044237||GO:0044238||GO:0044260||GO:0044267||GO:0071704||GO:1901564	protein phosphorylation||metabolic process||cellular protein modification process||phosphorus metabolic process||phosphate-containing compound metabolic process||nitrogen compound metabolic process||biological_process||cellular process||phosphorylation||protein metabolic process||protein modification process||macromolecule metabolic process||macromolecule modification||cellular metabolic process|…			GO:0004672||GO:0005524||GO:0003674||GO:0003824||GO:0016301||GO:0016740||GO:0016772||GO:0016773||GO:0140096||GO:0000166||GO:0005488||GO:0008144||GO:0017076||GO:0030554||GO:0032553||GO:0032555||GO:0032559||GO:0035639||GO:0036094||GO:0043167||GO:0043168||GO:0097159||GO:0097367||GO:1901265||GO:1901363	protein kinase activity||ATP binding||molecular_function||catalytic activity||kinase activity||transferase activity||transferase activity, transferring phosphorus-containing groups||phosphotransferase activity, alcohol group as acceptor||catalytic activity, acting on a protein||nucleotide binding||binding||drug binding||purine nucleotide binding||adenyl nucleotide binding||ribonucleotide binding|…	--	--
Zm00001d016301	Zm00001d016301	0	0.172961560012184	0	1.92402553592767	0.0412091059268809	6.47768959982532	0.0631684173827749	0.033930174227195	0.0847981308862322	0.127805544578122	0.127812017806256	0.04203651963147	0.44933950392549	0.206113922270657	0.0786027430845702	3.17999081661313	2.51079811490251	0.755920027214413	55.7756905063101	6.23789431131546	3.16125653141009	2.92626405435284e-06	0.000188142403007965	2.5443088339586	1.5527855025115	0.729002479325819	0.615428459860352	1	70.4842591174995	1.39589253140097	5.66644259700367	0.0157909464209611	0.44107859764536					GO:0016791||GO:0003674||GO:0003824||GO:0016787||GO:0016788||GO:0042578	phosphatase activity||molecular_function||catalytic activity||hydrolase activity||hydrolase activity, acting on ester bonds||phosphoric ester hydrolase activity	zma00750||zma01100||zma01240	Vitamin B6 metabolism||Metabolic pathways||Biosynthesis of cofactors
Zm00001d049120	Zm00001d049120	0.342508625261681	0.745020233160592	0.630803993533478	1.57859237986343	0.473347838349308	4.36914540007641	1.24385686738283	1.55895395097923	0.904458828468017	0.838878091825509	1.32829091864288	1.1381509417594	0.402181725170235	0.710257434851587	0.193472002766075	2.30568607741322	1.03000887918298	0.563822414120965	41.1984071780414	13.522822608263	1.60764978559047	0.011268032172926	0.0920141378768755	34.5113090092685	38.4599376535085	-0.163906	0.663347131192273	1	65.1192994375373	16.8997073106091	1.94640780482653	0.0158163085549951	0.441297778563788	--	--	--	--	--	--	--	--
Zm00001d042293	Zm00001d042293	0.0126788566854848	0.0787968040789192	0.0245798602329687	0.143107945959171	0.137674538023941	0.337954560181687	0.00959263127239614	0.0618308320243072	0.0901409383229659	0.038816595840187	0.0388185618635007	0.0638358295975754	0.0248130221103123	0.0626001074071194	0.071618745187823	0.258299164322934	0.122995112745728	0.198277996657165	16.4906560392334	4.46992636320672	1.88403300331987	0.0127094821708198	0.0995573548461294	3.99130850272399	4.54280485838211	-0.1592	0.882622631356919	1	16.8442073685198	3.08368596900883	2.45800991459348	0.0159017869524018	0.441334303633151	GO:0006468||GO:0008152||GO:0006464||GO:0006793||GO:0006796||GO:0006807||GO:0008150||GO:0009987||GO:0016310||GO:0019538||GO:0036211||GO:0043170||GO:0043412||GO:0044237||GO:0044238||GO:0044260||GO:0044267||GO:0071704||GO:1901564	protein phosphorylation||metabolic process||cellular protein modification process||phosphorus metabolic process||phosphate-containing compound metabolic process||nitrogen compound metabolic process||biological_process||cellular process||phosphorylation||protein metabolic process||protein modification process||macromolecule metabolic process||macromolecule modification||cellular metabolic process|…			GO:0004672||GO:0005524||GO:0003674||GO:0003824||GO:0016301||GO:0016740||GO:0016772||GO:0016773||GO:0140096||GO:0000166||GO:0005488||GO:0008144||GO:0017076||GO:0030554||GO:0032553||GO:0032555||GO:0032559||GO:0035639||GO:0036094||GO:0043167||GO:0043168||GO:0097159||GO:0097367||GO:1901265||GO:1901363	protein kinase activity||ATP binding||molecular_function||catalytic activity||kinase activity||transferase activity||transferase activity, transferring phosphorus-containing groups||phosphotransferase activity, alcohol group as acceptor||catalytic activity, acting on a protein||nucleotide binding||binding||drug binding||purine nucleotide binding||adenyl nucleotide binding||ribonucleotide binding|…	--	--
Zm00001d035717	Zm00001d035717	1.87896098851835	1.23851245435554	1.65574860811943	4.14521626393995	1.31522643916184	6.82958878518641	0.387707311439528	0.69417477759425	0.763346460641467	0.418362180583068	0.418383370225869	0.344008745379488	1.30373479009774	1.18072320684571	0.578925851665881	6.35461788479689	4.60656958790837	1.51841212141768	131.977073522243	31.837284307471	2.05098571294708	1.74914520184039e-05	0.000802450728448476	12.3477348389825	19.2276330106571	-0.629244	0.255270802350509	1	124.59174737207	47.0236422054783	1.40525129017073	0.0159205682107482	0.441334303633151			GO:0016020||GO:0016021||GO:0005575||GO:0031224||GO:0044425	membrane||integral component of membrane||cellular_component||intrinsic component of membrane||membrane part			--	--
Zm00001d024734	Zm00001d024734	1.23289504486981	5.40004076345123	2.39015146527471	10.4700210487075	3.92931961377589	31.152575951217	5.38352941658957	2.60539276287909	0.751313684473483	2.30066896924216	1.79748866868493	2.69579004122399	7.61763063104536	8.03516915377434	9.61726150083383	22.9017777055654	18.2476558627204	10.9305053571171	533.375187980169	255.454660793758	1.06112697007184	1.33309470611545e-05	0.000647555654579058	68.9411601897611	88.0532590265857	-0.355942	0.634009336457888	0.988310687890673	449.04964958841	86.2926746785942	2.3798290325407	0.0159982135991469	0.44229533659428	GO:0006979||GO:0055114||GO:0006950||GO:0008150||GO:0050896||GO:0008152	response to oxidative stress||oxidation-reduction process||response to stress||biological_process||response to stimulus||metabolic process			GO:0004601||GO:0020037||GO:0003674||GO:0003824||GO:0016491||GO:0016209||GO:0016684||GO:0005488||GO:0046906||GO:0048037||GO:0097159||GO:1901363	peroxidase activity||heme binding||molecular_function||catalytic activity||oxidoreductase activity||antioxidant activity||oxidoreductase activity, acting on peroxide as acceptor||binding||tetrapyrrole binding||cofactor binding||organic cyclic compound binding||heterocyclic compound binding	zma00940||zma01100||zma01110	Phenylpropanoid biosynthesis||Metabolic pathways||Biosynthesis of secondary metabolites
Zm00001d007918	cytochrome P-450 20	0.0319674716910903	0.298008093264237	0	0.030068426283113	0.252452180452964	4.56477877619924	0.145116634527996	0.0519651316993077	0	0	0	0	0.344088809312312	0.31566997104515	0.872773701366961	18.5466152016484	5.7990607434431	4.26249745075449	324.19450300273	17.1230702760612	4.24164186759017	2.02393431610756e-07	2.01554522580061e-05	0	2.18615561326049	-3.46618	0.154091979110367	1	52.9247841288683	3.47620497092002	3.93450884384805	0.0161102441168494	0.442929837355564	GO:0055114||GO:0008152||GO:0008150	oxidation-reduction process||metabolic process||biological_process			GO:0005506||GO:0016705||GO:0020037||GO:0003674||GO:0005488||GO:0046872||GO:0043167||GO:0043169||GO:0046914||GO:0003824||GO:0016491||GO:0046906||GO:0048037||GO:0097159||GO:1901363	iron ion binding||oxidoreductase activity, acting on paired donors, with incorporation or reduction of molecular oxygen||heme binding||molecular_function||binding||metal ion binding||ion binding||cation binding||transition metal ion binding||catalytic activity||oxidoreductase activity||tetrapyrrole binding||cofactor binding||organic cyclic compound binding||heterocyclic compound binding	zma00904	Diterpenoid biosynthesis
Zm00001d040126	Zm00001d040126	1.54481330876601	1.45465691962754	2.22345048796927	6.78086647603607	1.01663625439667	8.11061221079833	2.58548832361556	2.01656246561363	1.75916966779156	2.81858	2.8664964415651	2.02695882919555	1.28259536980411	0.878295473527996	0.617000423948803	6.8001889893212	4.04166051137065	2.08063859733399	99.761748297882	21.0833877609964	2.24196625711548	1.6153721569045e-06	0.000113829891323204	58.844125879066	48.3145215402874	0.277247484775176	0.370557018404817	0.955499658135403	117.74590143024	37.5717472870148	1.64746309234222	0.0161567775611573	0.442929837355564	--	--	--	--	--	--	--	--
novel.1704	-	0.690717012378863	0.378766011667904	0.59076099193513	1.60510309158633	0.922486283439529	1.62450371409472	0.799249250472897	0.627449214239541	0.453928925831834	0.663418093993303	0.456123040644462	0.531874284650088	0.516849568186329	0.601821185255925	0.650272693266434	2.33926627842014	1.4189317098501	1.30423745153493	44.9673570390441	15.4995309951727	1.53537225835849	0.000674938432051361	0.0128034803065019	14.5169594291691	16.4503304767967	-0.190923	0.726428522207171	1	35.1840355787979	13.751356350002	1.3534398591532	0.0161740290332655	0.442929837355564	--	--	--	--	--	--	--	--
Zm00001d047638	Zm00001d047638	0.393682251225335	0.407777346552395	0.343445369571754	0.555443007707654	0.854967027551042	2.62339727004941	0.476566462503184	0.927935053291816	0.719717863845795	0.361580035511328	0.200887971773886	0.515351562789657	1.1171549326012	0.660875630949184	1.0007024521769	8.15974834987381	2.32961113030329	1.39333363004405	109.429242415835	25.1331298850212	2.12144643101121	0.000158254367611111	0.00434018722196703	9.78954270012756	19.190135814246	-0.96753	0.107497881546783	1	35.4371538460964	9.78900086605877	1.85589822164954	0.0161746777783533	0.442929837355564	--	--	--	--	--	--	--	--
Zm00001d037783	protein kinase1	0.0650682645057033	0.112329864005468	0.0420481879616963	0.0612028481190504	0.235516589496538	1.25949947406867	0.131279107030217	0.158658822028143	0.0881154171800701	0.0442684241611261	0.0221353331571551	0.043680980057151	0.339576419948136	0.107088529297102	0.34713008483253	1.26796415542728	0.736416948481245	0.392745735410911	39.9433890516193	13.050266472825	1.61029536937908	0.00701064999644009	0.0669520875156955	1.8133183688121	6.19275553375148	-1.77875	0.113241580726498	1	24.9210493292719	3.40560638669428	2.87467471099839	0.0164095690409469	0.444558163426513	GO:0048544||GO:0006468||GO:0000003||GO:0007154||GO:0008037||GO:0008150||GO:0009856||GO:0009875||GO:0009987||GO:0022414||GO:0032501||GO:0044706||GO:0051704||GO:0008152||GO:0006464||GO:0006793||GO:0006796||GO:0006807||GO:0016310||GO:0019538||GO:0036211||GO:0043170||GO:0043412||GO:0044237||GO:0044238||GO:0044260||GO:0044267||GO:0071704||GO:1901564	recognition of pollen||protein phosphorylation||reproduction||cell communication||cell recognition||biological_process||pollination||pollen-pistil interaction||cellular process||reproductive process||multicellular organismal process||multi-multicellular organism process||multi-organism process||metabolic process||cellular protein modification process||phosphorus metabolic process||phosphate-conta…			GO:0004672||GO:0005524||GO:0003674||GO:0003824||GO:0016301||GO:0016740||GO:0016772||GO:0016773||GO:0140096||GO:0000166||GO:0005488||GO:0008144||GO:0017076||GO:0030554||GO:0032553||GO:0032555||GO:0032559||GO:0035639||GO:0036094||GO:0043167||GO:0043168||GO:0097159||GO:0097367||GO:1901265||GO:1901363	protein kinase activity||ATP binding||molecular_function||catalytic activity||kinase activity||transferase activity||transferase activity, transferring phosphorus-containing groups||phosphotransferase activity, alcohol group as acceptor||catalytic activity, acting on a protein||nucleotide binding||binding||drug binding||purine nucleotide binding||adenyl nucleotide binding||ribonucleotide binding|…	--	--
Zm00001d049987	Zm00001d049987	0.0232021971951462	0	0.0674713948940732	0.0654715733583913	0.114519638310316	0.927680848066297	0	0.207441453154494	0.0706959133914207	0.0473560213127303	0.142075259549238	0	0.13622284239637	0.0458230603130056	0.0655308396465739	1.52081331252128	0.360127974407368	0.190972108008714	32.4055803693915	3.7949495565066	3.09348881820624	0.000398560775735181	0.00860952830212764	2.91592225150655	4.25592661045919	-0.546295	0.69732662201409	1	16.6112278837334	1.31704737022715	3.64347732927655	0.0167870945198095	0.447975776383631	GO:0071805||GO:0006810||GO:0006811||GO:0006812||GO:0006813||GO:0030001||GO:0008150||GO:0009987||GO:0015672||GO:0034220||GO:0051179||GO:0051234||GO:0055085||GO:0071804||GO:0098655||GO:0098660||GO:0098662	potassium ion transmembrane transport||transport||ion transport||cation transport||potassium ion transport||metal ion transport||biological_process||cellular process||monovalent inorganic cation transport||ion transmembrane transport||localization||establishment of localization||transmembrane transport||cellular potassium ion transport||cation transmembrane transport||inorganic ion transmembrane …	GO:0016020||GO:0005575	membrane||cellular_component	GO:0015079||GO:0003674||GO:0046873||GO:0005215||GO:0022857||GO:0008324||GO:0015075||GO:0015077||GO:0015318||GO:0022890	potassium ion transmembrane transporter activity||molecular_function||metal ion transmembrane transporter activity||transporter activity||transmembrane transporter activity||cation transmembrane transporter activity||ion transmembrane transporter activity||monovalent inorganic cation transmembrane transporter activity||inorganic molecular entity transmembrane transporter activity||inorganic catio…	--	--
Zm00001d004611	GNAT-transcription factor 13	0.362080546705206	0.562566298509018	1.05292095161227	2.12856844223568	0.893564796883897	5.17031065467465	1.5066956697167	0.588584654961546	1.28711448666602	1.0161410219434	0.831430217872326	1.45840986476529	0.885757370910637	0.71508911808187	1.2783	4.00894665715644	2.98560177422163	1.26658678029317	32.9555923040609	11.3388202840377	1.53402155255814	0.0084468647642261	0.0754815780476076	13.0602732163773	13.3050351823528	-0.0246367	0.968077318017735	1	31.3809956751582	7.36202827801006	2.08908998188826	0.0168615550930915	0.448602830591805	--	--	--	--	--	--	--	--
Zm00001d034145	Zm00001d034145	2.03492	2.23951123850902	1.17117013853169	3.70843924158394	1.94598555765826	10.049057793339	2.45371943865886	0.878657737603885	0.581277510107237	1.88196336550221	1.81716010979025	0.704375373753127	0.560027240962854	0.816329333724285	0.359206083988627	10.9273252825603	2.15910058730344	2.98340870955835	91.5989737067237	9.6901681356403	3.24263619705157	1.69105103410278e-07	1.76624599115281e-05	24.7120978744395	21.8592203165077	0.160366318392526	0.778049653193012	1	85.6012435257054	28.8161870935548	1.57143271044822	0.0174737166479426	0.459553825524475	--	--	--	--	--	--	--	--
Zm00001d035759	Zm00001d035759	0.249886574486692	0.517666640881538	0.242221251779349	1.41025154257417	1.97339380494923	3.80612540212669	0.567181212415761	0	0.253797222722878	0.76503318937608	0.255023979190886	0.754881162396117	0.489037872390098	0	1.17627344404726	6.19749274773931	1.45446051635652	3.08514095614077	15.5417535518549	2.38642299548742	2.69733840124562	0.00767452928258994	0.070953845977041	2.53736718151044	1.16957504864011	1.1022041047367	0.494763780674544	1	9.91393585468002	1.3605932392881	2.87170273950737	0.0177943765793954	1	--	--	--	--	--	--	--	--
Zm00001d033778	Zm00001d033778	0.570433573580914	0.999911739147109	1.78640669284258	3.92091782962193	1.34277816303377	3.84299430029238	0.863162834393647	0.606295569970694	0.846757922802545	0.8060283726485	1.07475892961567	0.972072857100358	1.20223490145694	0.866596045820567	1.48716649117138	4.04212870533274	2.38373248682338	2.16697452154323	70.6866420219989	28.8799523812778	1.28956042652494	0.00101242048474378	0.0171056338295104	23.2451761393057	18.7879233633455	0.309605460691887	0.506311649087936	1	71.6398844431061	25.7806253306176	1.47333208326258	0.0179860870310626	0.464268376733379	--	--	--	--	--	--	--	--
Zm00001d014559	Zm00001d014559	0.669507425983211	2.1960135174503	2.48771889406086	7.34690793143988	2.42330276991407	6.47968911816458	2.27942638197277	1.26971406699252	2.71994004729424	3.18844021064915	4.09963075982329	2.3595970925212	0.982689309614065	0.771306816044281	0.525254179417332	7.21509544284206	5.84528471667809	2.57159757685864	50.5634906432562	7.25766926820041	2.79930791566887	9.09451155371862e-07	6.85266169508388e-05	30.8890640981694	20.0141063285132	0.635596145610056	0.164622495018929	1	50.2478585002109	16.1687747371164	1.63595520642248	0.0180343795505267	0.464268376733379					GO:0005509||GO:0003674||GO:0005488||GO:0046872||GO:0043167||GO:0043169	calcium ion binding||molecular_function||binding||metal ion binding||ion binding||cation binding	--	--
Zm00001d024752	Zm00001d024752	0	0.0538919816753507	0	0.0489383477628379	0.0513603226361419	1.63448530373586	0.0393644829731369	0	0	0	0	0	0	0	0.0979652956332619	2.30426259472922	0.302834887569833	0.428240484625601	21.180114980786	0.677051738232804	4.94844120942968	0.000338446663190621	0.00768998544695801	NA	NA	NA	NA	NA	11.6449878580682	0.348973132850242	5.00575909951452	0.0189458804297962	1	GO:0006979||GO:0055114||GO:0006950||GO:0008150||GO:0050896||GO:0008152	response to oxidative stress||oxidation-reduction process||response to stress||biological_process||response to stimulus||metabolic process			GO:0004601||GO:0020037||GO:0003674||GO:0003824||GO:0016491||GO:0016209||GO:0016684||GO:0005488||GO:0046906||GO:0048037||GO:0097159||GO:1901363	peroxidase activity||heme binding||molecular_function||catalytic activity||oxidoreductase activity||antioxidant activity||oxidoreductase activity, acting on peroxide as acceptor||binding||tetrapyrrole binding||cofactor binding||organic cyclic compound binding||heterocyclic compound binding	zma00940||zma01100||zma01110	Phenylpropanoid biosynthesis||Metabolic pathways||Biosynthesis of secondary metabolites
Zm00001d023843	Zm00001d023843	0.633361696726735	0.607442675781003	1.27334292253154	1.27973024511248	1.5977836465039	2.61272727926397	0.638922511650368	0.552916788034613	0.405024126698784	0.335144552772069	0.359101636630621	0.212591036919841	0.275447510319324	0.162147796938353	0.507938616340903	2.30635460924889	0.341339896412449	0.656459256776009	51.0734969339143	14.3918253871538	1.82602210497946	0.00795862328472448	0.0726196893297114	13.8062449430514	24.1958715130597	-0.817483	0.105837847332894	1	80.5371399708984	36.1046023593949	1.15537700853376	0.0191320650514326	0.477181870493095					GO:0005516||GO:0005515||GO:0003674||GO:0005488	calmodulin binding||protein binding||molecular_function||binding	--	--
Zm00001d039169	Zm00001d039169	1.57912615395517	2.30917265984854	1.93586775309516	4.71806667908323	1.83391309098685	6.89735683147173	1.40557996794133	1.62323019372248	1.32080858317561	0.995344228062596	2.1803882618781	2.33841895855691	1.90878394694669	1.88038486678858	1.31176043760245	4.97781041471844	3.60442222203536	2.56125925451338	86.5673284022172	39.0342582100494	1.14812950461328	0.00102969603320022	0.017297976908656	42.4959268623238	33.3013705553062	0.349509418636514	0.369990501462642	1	100.137394507251	42.2255092636683	1.24611783103619	0.0192625828132116	0.478620092681328	--	--	--	--	--	--	--	--
Zm00001d002143	bZIP-transcription factor 27	0.807048615011937	0.79516582577717	1.1829784951916	2.03662436159473	0.874398096359021	3.6914947299981	0.878669415240245	0.783945131229293	1.07957679576869	0.823598969775802	0.984351061692039	1.05052433953276	1.05937	1.22456366911172	1.11189161352988	3.22554154856123	2.42508699629932	1.63635693760987	133.558181974657	61.3775940017794	1.12003682381707	0.000183711720844922	0.00486431084501709	51.9228167542839	49.5949222443419	0.0725636357681829	0.814550487819348	1	116.091778399657	47.6496822629667	1.2840150073035	0.0197686421682664	0.485444195777859	GO:0006351||GO:0008152||GO:0006139||GO:0006725||GO:0006807||GO:0008150||GO:0009058||GO:0009059||GO:0009987||GO:0010467||GO:0016070||GO:0018130||GO:0019438||GO:0032774||GO:0034641||GO:0034645||GO:0034654||GO:0043170||GO:0044237||GO:0044238||GO:0044249||GO:0044260||GO:0044271||GO:0046483||GO:0071704||GO:0090304||GO:0097659||GO:1901360||GO:1901362||GO:1901576	transcription, DNA-templated||metabolic process||nucleobase-containing compound metabolic process||cellular aromatic compound metabolic process||nitrogen compound metabolic process||biological_process||biosynthetic process||macromolecule biosynthetic process||cellular process||gene expression||RNA metabolic process||heterocycle biosynthetic process||aromatic compound biosynthetic process||RNA bio…			GO:0043565||GO:0003674||GO:0003676||GO:0003677||GO:0005488||GO:0097159||GO:1901363	sequence-specific DNA binding||molecular_function||nucleic acid binding||DNA binding||binding||organic cyclic compound binding||heterocyclic compound binding	zma04075	Plant hormone signal transduction
Zm00001d045499	Zm00001d045499	0	0.0266335735526009	0	0.0967418932587115	0.0507648406345634	0.440600386224448	0.155632332682199	0.0626970610719908	0	0.131201344071743	0.0262415978587723	0.103568236773187	0.0251606441592007	0.0253908454971099	0.0242073665296683	0.273305580800926	0.099774586146196	0.126982613267243	7.03044500150336	1.03441819378969	2.76558205560496	0.0305094790531783	0.175569029612421	3.62371488971576	3.01074164826231	0.230175167404294	0.857216864134265	1	7.95076145748715	0.348973132850242	4.45508404443476	0.0198761449132274	1	--	--	--	--	--	--	--	--
Zm00001d012242	Zm00001d012242	3.75662156426979	6.25202546178064	7.81466073444826	10.2033544398695	5.87499367010707	22.7829882504085	7.98371651100694	7.85627	8.18813038226395	4.91053024172085	6.93539834924111	8.33063144798125	7.93009231929637	7.79424455469965	10.848394052007	24.0399458830188	18.8762677085112	14.6956444624545	492.166901883262	224.283911107446	1.13282856614095	1.71878986967285e-07	1.78815048449233e-05	171.005597547185	202.526962663878	-0.243439	0.218207123917491	0.876163368356778	318.627286622424	142.253158875499	1.16321032660684	0.0199361033615171	0.486145589362377	GO:0006457||GO:0008150||GO:0009987	protein folding||biological_process||cellular process			GO:0051082||GO:0005515||GO:0003674||GO:0005488	unfolded protein binding||protein binding||molecular_function||binding	--	--
Zm00001d027431	knotted related homeobox1	0.261053168005988	1.23182091956907	0.337393743622897	2.15534084531296	0.372229390047984	5.21877351203726	1.22894414199731	0.542235618099452	0.206218887781913	0.47361182731947	0.296022384564897	0.642574591641817	1.0217826717949	0.773348422252572	1.20152966949438	5.11275058580043	2.84194451302251	1.19370576504629	114.059255102045	36.8063024318747	1.62980563104111	0.000422775820734113	0.00898781260088411	17.4074879404757	24.1991	-0.491283	0.409847237935265	1	92.8207838656904	21.2533218041077	2.1285565798462	0.0200209859761112	0.486145589362377	GO:0006355||GO:0008152||GO:0006139||GO:0006351||GO:0006725||GO:0006807||GO:0008150||GO:0009058||GO:0009059||GO:0009889||GO:0009987||GO:0010467||GO:0010468||GO:0010556||GO:0016070||GO:0018130||GO:0019219||GO:0019222||GO:0019438||GO:0031323||GO:0031326||GO:0032774||GO:0034641||GO:0034645||GO:0034654||GO:0043170||GO:0044237||GO:0044238||GO:0044249||GO:0044260||GO:0044271||GO:0046483||GO:0050789||GO:…	regulation of transcription, DNA-templated||metabolic process||nucleobase-containing compound metabolic process||transcription, DNA-templated||cellular aromatic compound metabolic process||nitrogen compound metabolic process||biological_process||biosynthetic process||macromolecule biosynthetic process||regulation of biosynthetic process||cellular process||gene expression||regulation of gene expre…	GO:0005634||GO:0005622||GO:0005575||GO:0005623||GO:0043231||GO:0043226||GO:0043227||GO:0043229||GO:0044424||GO:0044464	nucleus||intracellular||cellular_component||cell||intracellular membrane-bounded organelle||organelle||membrane-bounded organelle||intracellular organelle||intracellular part||cell part	GO:0003677||GO:0003674||GO:0003676||GO:0005488||GO:0097159||GO:1901363	DNA binding||molecular_function||nucleic acid binding||binding||organic cyclic compound binding||heterocyclic compound binding	--	--
Zm00001d014149	Zm00001d014149	0.924935614569223	2.17738930702543	1.14108020980414	3.71722701229859	1.16205772637413	10.4059648879234	1.78128949491711	2.52868241574712	2.64742979721827	3.00332934533896	4.1190602894907	3.1328164512079	3.37343423347767	2.15882354605759	1.82071519822671	8.63956504237999	7.34123435980898	4.22172053113608	86.657139732376	31.0827478054732	1.47766837581172	0.000130633379994531	0.00372250106206207	43.595803962765	29.4461535465598	0.573642513324687	0.118059780443095	1	63.1394953652312	16.9950456256791	1.89469462753869	0.020045089927986	0.486145589362377	--	--	--	--	--	--	--	--
Zm00001d020552	Zm00001d020552	3.11565894823407	2.28594013003908	2.55868351574722	3.17478578974625	4.31439237051552	8.07409163048704	1.80068506868581	1.93443371356264	1.27455727216197	1.76641809579518	1.72234487409649	1.04578658595364	0.719839892652254	0.854618702097844	0.488870719184522	6.09438115237188	1.13341496335587	0.78357563796616	67.2187815087673	16.9394664480044	1.98867916464013	0.00334791874123187	0.039629131345813	37.4175628260736	41.144076764427	-0.144231	0.691920945394148	1	123.893610276006	61.9090096921529	1.00023913323661	0.0200952482486964	0.486145589362377			GO:0016021||GO:0005575||GO:0016020||GO:0031224||GO:0044425	integral component of membrane||cellular_component||membrane||intrinsic component of membrane||membrane part			--	--
Zm00001d017019	Zm00001d017019	0.793428676258365	0.342431659962011	0.897271767460893	1.80354529575169	1.76226518202842	1.76240154489779	0.500246783621354	0.214961352246826	0.268615197217257	0.337374884755911	0.809740733927831	0.199738742348289	0	0.19587223669199	0.186742541800299	0.878482224002977	0.577267248417277	0.653053439660109	11.4996957365592	2.06256410651095	2.47736308262266	0.0127038125352454	0.0995546400485941	7.27939315009413	5.29172661828348	0.448369940506184	0.615267306045682	1	27.6331513759502	10.3510297439421	1.41227593794284	0.0201369244435481	0.486145589362377	--	--	--	--	--	--	--	--
Zm00001d013208	Zm00001d013208	0.937310396376496	0.970869134030658	0.324485073138373	1.38541692421438	1.25571143531911	5.48117964749659	1.51961758798185	0.217665268627289	0.33999250591178	1.09318	1.36654358660776	0.337085298931599	0.327563103204688	0.264448051215182	0.378183009180479	4.38835942002997	0.454633255741629	0.771479273057592	30.4588705842278	5.16162133834426	2.56017838515668	0.00299385356429849	0.0369283226772933	14.9099467823771	11.0256617846068	0.416407886980877	0.584615775680354	1	42.0417248918981	11.217879705252	1.90773949650773	0.0201443141613146	0.486145589362377	--	--	--	--	--	--	--	--
Zm00001d018190	Zm00001d018190	1.11551162443011	1.32051490428464	1.49321424375353	3.44751612129286	1.73041	2.98350660731824	1.32625307454105	0.777143212089946	1.9422326385619	2.00573072703689	2.33110242056819	1.76515625099212	0.675721491341408	0.839266270323632	0.700129223582623	2.54075996523017	2.06121151020585	1.83630545533169	43.683326165261	14.8329488875441	1.55763068186721	0.000272097589469598	0.00655745180075619	41.0472983679365	27.1446637303216	0.611182602958776	0.132827489810352	1	52.8911072194371	24.9085432203038	1.08628071917459	0.0203000054115232	0.486457045916409					GO:0061630||GO:0003674||GO:0003824||GO:0004842||GO:0016740||GO:0019787||GO:0061659||GO:0140096	ubiquitin protein ligase activity||molecular_function||catalytic activity||ubiquitin-protein transferase activity||transferase activity||ubiquitin-like protein transferase activity||ubiquitin-like protein ligase activity||catalytic activity, acting on a protein	--	--
Zm00001d040777	Zm00001d040777	0.649929927344242	0.708631070101334	0.961568555424832	1.02959238583821	1.62082087578735	2.6702195643294	0.207043013272591	0.417040219855466	0.0694843296143612	0.139633307058359	0.174550474189134	0.103335274801011	0.133888260692919	0.0337783098836873	0.193223324099281	3.21169186693119	0.36501724398279	0.563097706647801	43.9520187529384	3.76773801422981	3.54047985556404	6.56404587166149e-05	0.00223524371338473	4.36054905067914	7.19017101671163	-0.738987	0.431697787649841	1	53.5256587145117	22.8417571383672	1.22703490823753	0.0207643869905405	0.490308088309905	--	--	--	--	--	--	--	--
Zm00001d005767	Zm00001d005767	0.0643601455449399	0.0666644464980457	0.155964711695893	0.363220772150301	0.15883195301322	1.07219864241439	0.43824521733213	0.0523107281011773	0.130734724159548	0.229879984957625	0.13136664466181	0.129616838041413	0.125955340772782	0.127107739247926	0.454436959338695	1.19715775870781	1.52964574861074	0.927034495285347	40.8700468171022	7.86145733543917	2.37042841603975	5.25270298511013e-05	0.00189471158041431	5.44397491097603	6.86445580782093	-0.350827	0.711550397957254	1	17.193895088459	3.00484080783502	2.51144142683708	0.0208988886913941	0.492052811378205	GO:0006284||GO:0006281||GO:0008152||GO:0006139||GO:0006259||GO:0006725||GO:0006807||GO:0006950||GO:0006974||GO:0008150||GO:0009987||GO:0033554||GO:0034641||GO:0043170||GO:0044237||GO:0044238||GO:0044260||GO:0046483||GO:0050896||GO:0051716||GO:0071704||GO:0090304||GO:1901360	base-excision repair||DNA repair||metabolic process||nucleobase-containing compound metabolic process||DNA metabolic process||cellular aromatic compound metabolic process||nitrogen compound metabolic process||response to stress||cellular response to DNA damage stimulus||biological_process||cellular process||cellular response to stress||cellular nitrogen compound metabolic process||macromolecule m…			GO:0008725||GO:0003824||GO:0003674||GO:0003905||GO:0019104||GO:0016787||GO:0016798||GO:0016799||GO:0043733||GO:0140097	DNA-3-methyladenine glycosylase activity||catalytic activity||molecular_function||alkylbase DNA N-glycosylase activity||DNA N-glycosylase activity||hydrolase activity||hydrolase activity, acting on glycosyl bonds||hydrolase activity, hydrolyzing N-glycosyl compounds||DNA-3-methylbase glycosylase activity||catalytic activity, acting on DNA	zma03410	Base excision repair
Zm00001d005775	Zm00001d005775	2.57674265007759	0.834061985686593	1.80823111483388	5.07455868988302	1.33804907103734	6.15796253364124	1.60429622815936	1.61437818372963	1.52662293123474	2.02697144578009	1.84902030298384	2.12169952527219	1.23443220889997	0.848154112823277	0.947603039266518	5.59893978217934	3.51512961403864	1.70110596139401	291.18749375647	80.3334537114015	1.85706071396502	2.19107055958358e-07	2.1444088717406e-05	159.719773895159	125.766038876089	0.343870830722416	0.0648223169451344	0.601885217259795	324.05485776255	130.824996388888	1.30825108582861	0.0211923115806929	0.494313142980019	GO:0030244||GO:0000271||GO:0008152||GO:0005975||GO:0005976||GO:0006073||GO:0008150||GO:0009058||GO:0009059||GO:0009250||GO:0009987||GO:0016051||GO:0030243||GO:0033692||GO:0034637||GO:0034645||GO:0043170||GO:0044042||GO:0044237||GO:0044238||GO:0044249||GO:0044260||GO:0044262||GO:0044264||GO:0051273||GO:0051274||GO:0071704||GO:1901576	cellulose biosynthetic process||polysaccharide biosynthetic process||metabolic process||carbohydrate metabolic process||polysaccharide metabolic process||cellular glucan metabolic process||biological_process||biosynthetic process||macromolecule biosynthetic process||glucan biosynthetic process||cellular process||carbohydrate biosynthetic process||cellulose metabolic process||cellular polysacchari…	GO:0016020||GO:0005575	membrane||cellular_component	GO:0016760||GO:0003674||GO:0003824||GO:0008194||GO:0016740||GO:0016757||GO:0016758||GO:0016759||GO:0035251||GO:0046527	cellulose synthase (UDP-forming) activity||molecular_function||catalytic activity||UDP-glycosyltransferase activity||transferase activity||transferase activity, transferring glycosyl groups||transferase activity, transferring hexosyl groups||cellulose synthase activity||UDP-glucosyltransferase activity||glucosyltransferase activity	--	--
Zm00001d041777	Zm00001d041777	1.12323116359198	3.38457153405138	1.0145410991794	1.60876896595332	6.32515305719427	6.58576068905752	2.29837604973658	1.07893072003023	3.29279072991682	2.5790975002995	6.74767763070676	5.50103807263626	0.374694484960758	0.831869858948477	0.528730681899806	6.76087222722291	6.61204028982507	19.6037402741135	463.688538210618	24.1678729856306	4.26264524965664	2.54489899977237e-11	1.00371576222365e-08	207.874245478736	93.1465165813854	1.16034134906954	0.0500383375266808	0.532141714067412	194.854283072532	72.8434272477266	1.42042078348031	0.0230630317302235	0.508840169986574	GO:0005975||GO:0008152||GO:0008150||GO:0044238||GO:0071704	carbohydrate metabolic process||metabolic process||biological_process||primary metabolic process||organic substance metabolic process			GO:0004553||GO:0003674||GO:0003824||GO:0016787||GO:0016798	hydrolase activity, hydrolyzing O-glycosyl compounds||molecular_function||catalytic activity||hydrolase activity||hydrolase activity, acting on glycosyl bonds	--	--
Zm00001d020707	Zm00001d020707	2.34910793716061	4.54626748551191	2.87627186781889	7.4427212653392	3.05119686740843	11.9463600655165	3.92876742258722	3.16543698582978	5.0856718741438	1.70333173523106	3.53301512635178	2.73896486797383	0.786379714662126	0.793574509090855	0.581988951410145	3.44964970888974	1.85904041608635	1.52644604798603	39.9388742293505	12.4318589119167	1.68345603598442	0.00102351247236075	0.0172379331307412	46.151428166372	70.1643442308627	-0.599038	0.0702694473653313	0.622043534717169	125.569705867166	53.2296794118941	1.23886351236393	0.023139506304047	0.509615263400755					GO:0016787||GO:0003674||GO:0003824	hydrolase activity||molecular_function||catalytic activity	--	--
Zm00001d014134	Zm00001d014134	0.313646672749943	0.649752472055201	0.212817847025934	1.09155297652986	0.371537607944183	2.86636904179016	1.11531155323005	0.968719470422863	0.541543749840625	0.992243989285063	0.608180344010321	0.505329994391272	1.65731102187122	0.278745699240517	1.21065362249437	7.8343841944968	2.61665760544281	1.44567123648977	137.438875330016	35.7529486787038	1.9423017149443	0.0402316799763186	0.20911135786275	23.9584585606714	29.7377034266771	-0.323048	0.475959184853515	1	47.9170895115217	12.6243317979217	1.92670032731895	0.023160629908042	0.509634996098793	GO:0055114||GO:0008152||GO:0008150	oxidation-reduction process||metabolic process||biological_process			GO:0005506||GO:0016705||GO:0020037||GO:0003674||GO:0005488||GO:0046872||GO:0043167||GO:0043169||GO:0046914||GO:0003824||GO:0016491||GO:0046906||GO:0048037||GO:0097159||GO:1901363	iron ion binding||oxidoreductase activity, acting on paired donors, with incorporation or reduction of molecular oxygen||heme binding||molecular_function||binding||metal ion binding||ion binding||cation binding||transition metal ion binding||catalytic activity||oxidoreductase activity||tetrapyrrole binding||cofactor binding||organic cyclic compound binding||heterocyclic compound binding	--	--
Zm00001d019557	Zm00001d019557	1.28476166399882	0.570325833660867	1.12674644362187	4.37340076076451	1.75138700189244	1.74720842813143	0	0	0	0	0	0	3.83135877955277	2.59774615827328	4.66534384601091	14.7938426021467	5.46007821427632	5.43835881647987	151.907157229515	64.6287986833866	1.23223948180669	0.00240443864251835	0.0315634829252595	NA	NA	NA	NA	NA	44.1777798157587	16.4019442443525	1.4281317371251	0.0237245414160716	0.511586990022878	--	--	--	--	--	--	--	--
Zm00001d026398	bZIP-transcription factor 113	0.497080405713828	0.415862587044382	0.518896388510071	1.2408086039998	0.415199504758983	2.07481000840608	0.390548270187146	0.372939414997187	0.349518158017067	0.565805796309393	0.409742190704322	0.654555720554679	1.25342303823259	0.887311551154389	1.31392785786573	2.54015154569826	2.89324796680403	2.34466279992911	146.429969765089	64.3572642041958	1.18384844669274	1.89345625690509e-06	0.000129623268364552	30.4758007659325	20.7055328434338	0.555533928240821	0.192736407640507	1	67.5761489294915	25.2116574997725	1.42179382383629	0.0237771809656899	0.511586990022878	GO:0006351||GO:0008152||GO:0006139||GO:0006725||GO:0006807||GO:0008150||GO:0009058||GO:0009059||GO:0009987||GO:0010467||GO:0016070||GO:0018130||GO:0019438||GO:0032774||GO:0034641||GO:0034645||GO:0034654||GO:0043170||GO:0044237||GO:0044238||GO:0044249||GO:0044260||GO:0044271||GO:0046483||GO:0071704||GO:0090304||GO:0097659||GO:1901360||GO:1901362||GO:1901576	transcription, DNA-templated||metabolic process||nucleobase-containing compound metabolic process||cellular aromatic compound metabolic process||nitrogen compound metabolic process||biological_process||biosynthetic process||macromolecule biosynthetic process||cellular process||gene expression||RNA metabolic process||heterocycle biosynthetic process||aromatic compound biosynthetic process||RNA bio…			GO:0043565||GO:0003674||GO:0003676||GO:0003677||GO:0005488||GO:0097159||GO:1901363	sequence-specific DNA binding||molecular_function||nucleic acid binding||DNA binding||binding||organic cyclic compound binding||heterocyclic compound binding	zma04075	Plant hormone signal transduction
Zm00001d044040	Zm00001d044040	0.141683692188994	0.29351285139601	0.114447929523073	0.488645277174104	0.419586948102004	0.696867957803974	0.142927652463244	0.115157867275085	0.455686495279276	0.0722946181619809	0.28919311925994	0.237784217081297	0.16174699816629	0.279817480988558	0.377931334595843	0.62748730285927	0.733037775767971	0.719136228197143	31.6812930392499	12.3711635462947	1.35470387221766	0.00677856932239485	0.0653974787675371	9.08704477941957	10.7914440648391	-0.22335	0.774205796559796	1	23.3932459941573	7.83635923740881	1.58273611243646	0.0242586739919603	0.516650288442468					GO:0016788||GO:0003674||GO:0003824||GO:0016787	hydrolase activity, acting on ester bonds||molecular_function||catalytic activity||hydrolase activity	--	--
Zm00001d003668	Zm00001d003668	0.11490898179116	0.0238046188488272	0.15593777478541	0.821428899366391	0.0453727202562808	0.896990855374902	0.330365913449422	0.130754233582779	0.0700243632642137	0.257983990027081	0.422177001821181	0.185134931019428	0.269857686059821	0.295020575270823	0.259633413038412	1.34351642375585	1.00323863336768	0.151326430318476	39.2958968855849	12.7620138251968	1.61922122956739	0.0169977108241425	0.121039795663969	13.4532605695854	8.20686030441937	0.685453090489495	0.341525872259503	1	26.619818669517	4.31660839742784	2.61991834222734	0.0244559058996444	0.518915493985365	GO:0006508||GO:0008152||GO:0006807||GO:0008150||GO:0019538||GO:0043170||GO:0044238||GO:0071704||GO:1901564	proteolysis||metabolic process||nitrogen compound metabolic process||biological_process||protein metabolic process||macromolecule metabolic process||primary metabolic process||organic substance metabolic process||organonitrogen compound metabolic process			GO:0004252||GO:0003674||GO:0003824||GO:0004175||GO:0008236||GO:0008233||GO:0070011||GO:0016787||GO:0017171||GO:0140096	serine-type endopeptidase activity||molecular_function||catalytic activity||endopeptidase activity||serine-type peptidase activity||peptidase activity||peptidase activity, acting on L-amino acid peptides||hydrolase activity||serine hydrolase activity||catalytic activity, acting on a protein	--	--
Zm00001d037607	WRKY-transcription factor 125	0	0	0.096525961887748	0.0468324880836139	0.147450729813208	1.80114470327487	0.0376705950248073	0	0	0	0	0	0	0	0	2.60202764134839	0.193202425933233	0.0819625848029915	21.0413078004428	0	6.78895391865489	0.00651888031292753	0.0635104563525372	NA	NA	NA	NA	NA	13.970850946813	0.654400396639539	4.39684178581325	0.0245092057091718	0.518915493985365	GO:0006355||GO:0008152||GO:0006139||GO:0006351||GO:0006725||GO:0006807||GO:0008150||GO:0009058||GO:0009059||GO:0009889||GO:0009987||GO:0010467||GO:0010468||GO:0010556||GO:0016070||GO:0018130||GO:0019219||GO:0019222||GO:0019438||GO:0031323||GO:0031326||GO:0032774||GO:0034641||GO:0034645||GO:0034654||GO:0043170||GO:0044237||GO:0044238||GO:0044249||GO:0044260||GO:0044271||GO:0046483||GO:0050789||GO:…	regulation of transcription, DNA-templated||metabolic process||nucleobase-containing compound metabolic process||transcription, DNA-templated||cellular aromatic compound metabolic process||nitrogen compound metabolic process||biological_process||biosynthetic process||macromolecule biosynthetic process||regulation of biosynthetic process||cellular process||gene expression||regulation of gene expre…			GO:0003700||GO:0043565||GO:0003674||GO:0140110||GO:0003676||GO:0003677||GO:0005488||GO:0097159||GO:1901363	DNA-binding transcription factor activity||sequence-specific DNA binding||molecular_function||transcription regulator activity||nucleic acid binding||DNA binding||binding||organic cyclic compound binding||heterocyclic compound binding	--	--
Zm00001d001779	Zm00001d001779	0.114341225275328	0.355305030637275	0.110833784380239	2.36607186842198	0	2.55794316599693	0.346035369121538	0.0464672096022273	0.0580653151879409	0.058343025183353	0.233383920806267	0.345412862707568	1.45450684065326	1.18554248524099	1.23792988236038	4.55753935760943	2.66208455410474	2.30573692511573	60.1512260135952	24.1343179325798	1.31656732923072	0.00114640936850459	0.0186309148602299	3.99368137231678	2.7996363985272	0.481440420550723	0.699274435977683	1	29.9003097528643	3.41913274427668	3.13258224012172	0.0246793635405212	0.519933935007896	--	--	--	--	--	--	--	--
Zm00001d045972	Zm00001d045972	0.0479296176187891	0	0.0696890499266114	0.112705830169706	0.0946269429207981	0.844103846638913	0.0181314120132909	0.0779126017823929	0	0	0.0244575000304631	0	0.0234500375549507	0	0.0225615707863185	0.615583596558593	0.139486758209788	0.0591746982132359	12.3354197782227	0.685422694069107	4.1622643667057	0.00413865953613607	0.0463851397320963	0.365220743415428	1.41890173860831	-1.87986	0.44959246560123	1	15.2632231202977	1.65249414549499	3.19677877463031	0.0250948942485699	0.523156540844548					GO:0016757||GO:0003674||GO:0003824||GO:0016740	transferase activity, transferring glycosyl groups||molecular_function||catalytic activity||transferase activity	--	--
Zm00001d020794	Zm00001d020794	3.51491398641186	4.81100329809835	9.73455219415119	13.9328861128378	6.38182291963165	18.1643744132155	6.3634	6.47894276148414	7.33108840872275	4.73995799172397	8.77577209524674	4.48744804202692	8.35285913171955	6.3839412363665	9.39548413432752	24.9625005860657	16.6225284130533	6.56101792488711	277.178281651946	136.950117854296	1.01600109273785	0.00622183783629472	0.0613706848914102	102.529604236017	114.374883231627	-0.155944	0.55415685895816	0.977622815694287	211.682631528976	96.9610629770802	1.12576937521267	0.0251494631269921	0.523156540844548					GO:0009055||GO:0003674||GO:0003824||GO:0016491	electron transfer activity||molecular_function||catalytic activity||oxidoreductase activity	--	--
Zm00001d024628	Zm00001d024628	0	0.103242504220756	2.94679843105719	0	0	0.0948858509659392	1.09347014640829	0.0405065282206682	0.101233723670361	0.101717895965733	0.152584571819266	0.100368094625701	1.85312384790517	2.31299190862717	1.78291334384243	0.0882869151463666	0.0483458317702776	0.0410196643981263	1.28741488651579	42.4488508614933	-5.05002	2.17130801439785e-09	4.55371541908438e-07	2.54375985564296	8.80206333647896	-1.80869	0.122418627057444	1	0.66611608965213	20.6571583632064	-4.96154	0.02524617399204	0.523156540844548					GO:0003677||GO:0003674||GO:0003676||GO:0005488||GO:0097159||GO:1901363	DNA binding||molecular_function||nucleic acid binding||binding||organic cyclic compound binding||heterocyclic compound binding	--	--
Zm00001d046746	csu147	0.793569504919397	0.880694844311243	1.20878464945477	2.23928120338455	1.28696169468134	3.29159926449894	0.428859063700948	0.506784551156986	1.15141232034021	0.578459600060721	0.636337788332529	0.513705072173715	0.277329783863394	0.223893717482502	0.480280339134953	1.60665261557094	0.769826279690298	1.02640898263938	21.6693283326575	6.17719894569346	1.80893876834782	0.00639922477910603	0.0626294499214358	10.8961663873617	13.1305398005757	-0.246864	0.702128107970084	1	41.5121384304931	17.1292562095384	1.27575011583031	0.0254661643632717	0.523425898881485	--	--	--	--	--	--	--	--
Zm00001d020903	Zm00001d020903	7.80378862504115	6.28692512544289	17.908892326107	31.2429035352993	11.3247580573496	23.4296709140783	6.56025387292916	6.39698585523996	5.82588662385674	7.69155548667204	10.5509	6.31337954615499	3.06751763189052	2.56867538468882	2.70012242456865	18.6099523769052	8.86437183120293	3.84289487519289	169.91817940848	44.471587633885	1.93297795144583	1.92510190427887e-05	0.00086958662941144	131.553482637668	100.153601440518	0.391125445777563	0.0910922625796621	0.68498828404787	340.953086255101	161.638282730286	1.0762776579186	0.0256295258964418	0.523425898881485	--	--	--	--	--	--	--	--
Zm00001d007397	Zm00001d007397	0.0416673245386451	0.120845617904239	0.105011843772822	0.188121859131548	0.17275306265731	0.420457077507126	0.220674074346824	0.0880527067192355	0.0931026918490219	0.110556698574311	0.0765431294988144	0.176221671071334	0.0489267575477176	0.0246872006477301	0.0470730377796275	0.19191725847693	0.0970095788269731	0.123463602378203	17.8599834209065	5.15952266357638	1.79098262955523	0.0113213978472905	0.0922219291352196	15.593620593348	17.1411414709827	-0.148162	0.800831225989921	1	32.3589541702541	10.8164603143996	1.58156164738526	0.0257194388892748	0.523425898881485	GO:0030001||GO:0006810||GO:0006811||GO:0006812||GO:0008150||GO:0051179||GO:0051234	metal ion transport||transport||ion transport||cation transport||biological_process||localization||establishment of localization	GO:0016020||GO:0005575	membrane||cellular_component	GO:0046873||GO:0003674||GO:0005215||GO:0022857||GO:0008324||GO:0015075||GO:0015318||GO:0022890	metal ion transmembrane transporter activity||molecular_function||transporter activity||transmembrane transporter activity||cation transmembrane transporter activity||ion transmembrane transporter activity||inorganic molecular entity transmembrane transporter activity||inorganic cation transmembrane transporter activity	--	--
Zm00001d043988	chitinase chem5	3.35658452756448	5.96016186528474	3.0212191269235	7.38555720578964	4.79264686328674	12.6102013692504	3.44652007003992	4.62814454196959	0.974032584504018	3.0584097097805	2.32450910762503	1.44855574405741	0.703818019047911	0.651069315280621	0.95929868038179	90.7863892981455	8.19853841736775	2.81206429042831	618.256222613374	13.7566521713377	5.48976748458939	2.97846842454705e-05	0.00122402048002615	40.6753310377281	53.5532070996099	-0.406947	0.367058768892573	1	142.774987915061	69.3008504812504	1.04371392210838	0.0258555482447396	0.524923882374066	GO:0005975||GO:0008152||GO:0008150||GO:0044238||GO:0071704	carbohydrate metabolic process||metabolic process||biological_process||primary metabolic process||organic substance metabolic process					zma00520||zma01100	Amino sugar and nucleotide sugar metabolism||Metabolic pathways
Zm00001d043994	Zm00001d043994	0.0495124096424793	0.153855341173629	0.143980818499539	0.093142194904899	0.195503665327528	2.59236971429733	0	0.120728294343275	0	0	0.0505303326210778	0	0	0	0.0466132546199195	0.920976247861726	0.0480310217029362	0	7.13286048436326	0.338525869116402	4.26578887399536	0.0362183990785685	0.196725836721721	0.365220743415428	0.862807475234912	-1.15908	0.705302348478634	1	20.2869100876642	2.36396676877788	3.10154173870839	0.0264915409055369	0.527633286151292	GO:0008610||GO:0055114||GO:0008152||GO:0006629||GO:0008150||GO:0009058||GO:0044238||GO:0071704||GO:1901576	lipid biosynthetic process||oxidation-reduction process||metabolic process||lipid metabolic process||biological_process||biosynthetic process||primary metabolic process||organic substance metabolic process||organic substance biosynthetic process			GO:0005506||GO:0016491||GO:0003674||GO:0005488||GO:0046872||GO:0043167||GO:0043169||GO:0046914||GO:0003824	iron ion binding||oxidoreductase activity||molecular_function||binding||metal ion binding||ion binding||cation binding||transition metal ion binding||catalytic activity	zma00600||zma01100	Sphingolipid metabolism||Metabolic pathways
Zm00001d006524	Zm00001d006524	4.08760538755926	4.32403900030461	5.2267546584936	12.4341786335462	4.46431980874543	9.76952163572837	3.29002173868619	2.26201161514633	5.47654595306916	3.19513861445304	6.47935923601157	4.9042606236715	4.34021111746212	4.46580164919756	4.99454930016539	13.4810657196535	11.8959184879454	8.01733362197105	138.420487135186	56.4895820741586	1.29061	3.8605949911265e-06	0.0002389138703525	59.9618698702933	45.2020518100602	0.419854251173862	0.262275488632327	0.912426957111052	105.691207637586	52.8031211102259	1.00103230836065	0.0265747161545594	0.5278222966145	--	--	--	--	--	--	--	--
Zm00001d028451	Zm00001d028451	0.160803143098687	0.555201382214338	0.675438717197399	1.21	0.687855922193405	3.16362613673748	0.243322453664767	0.827752739832628	0.272199438267739	0.492302324281284	0.492327258921377	0.431795065700901	0.786745217666849	0.952732027414213	1.05971220850421	4.17802489079362	3.1198397782874	0.926474353596352	55.4337940944401	18.5944146207055	1.57241654989055	0.00358408716956347	0.0415392559016292	9.44167608783254	8.89589664169918	0.0778583807018761	0.916508323248931	1	32.7141851152311	8.74967423246295	1.90188442367467	0.0266624783408632	0.528042196347969	--	--	--	--	--	--	--	--
Zm00001d020722	Zm00001d020722	1.05492656580598	1.8873845906735	0.836645296686508	5.23190617326167	1.13603481203834	5.20384780486713	1.30604971075197	1.24716316078338	2.62988797816085	0.97869110712976	2.54472575992635	1.93140765874322	4.03522330920802	1.42051486970317	1.62516482323503	7.90000861261056	6.0471489035904	2.13124872537725	60.5493151462166	26.2449616128702	1.2040779018432	0.0276299475930159	0.164411111090884	20.353726627698	19.2651845686118	0.0954130079660692	0.858836685706969	1	41.7273306398239	13.2652058369788	1.65586630951742	0.0269261645954746	0.530003685142956					GO:0005509||GO:0003674||GO:0005488||GO:0046872||GO:0043167||GO:0043169	calcium ion binding||molecular_function||binding||metal ion binding||ion binding||cation binding	zma04626	Plant-pathogen interaction
Zm00001d024853	1-aminocyclopropane-1-carboxylate oxidase15	0.944249268858675	1.28691636913828	1.73422274383198	2.29050659039008	0.539643053804393	12.9156387726578	0.90240596261107	0.646289032898953	0.454275701176244	0.507164859436991	0.557909601535243	0.55047823326925	0.583557797305831	0.294448460386652	0.327511429519042	4.93021832033044	1.15704982253572	0.777190504170663	50.1079953564452	8.62641598157075	2.53788653763593	0.000363543844836339	0.00808640244090931	11.6196662217444	14.3223399907953	-0.31425	0.59744205525429	1	110.423508371439	26.8770241908568	2.03817507584557	0.0271182167883111	0.532937189129839	GO:0055114||GO:0008152||GO:0008150	oxidation-reduction process||metabolic process||biological_process			GO:0016491||GO:0003674||GO:0003824	oxidoreductase activity||molecular_function||catalytic activity	zma00270||zma01100||zma01110	Cysteine and methionine metabolism||Metabolic pathways||Biosynthesis of secondary metabolites
Zm00001d017638	Zm00001d017638	0.279951823093572	1.30488750896766	0.37312583360882	1.15202994191217	2.10719146184297	2.26528272207441	0.794277437505306	1.02392833466683	1.59937303076843	0.678520560465702	1.49996352257835	1.76188568475096	0.582119045340087	0.829334125112701	0.593008860549272	2.07674506910369	1.35787898305474	4.08999225770036	77.2963243238837	20.3666036615851	1.92883145582704	2.62094984154411e-05	0.00110751417324074	40.3104460976481	34.7929308706394	0.224331252594039	0.595447091638947	1	54.1279275464431	18.8458091662689	1.52548721640391	0.0271559428583238	0.532937189129839	--	--	--	--	--	--	--	--
Zm00001d025129	Zm00001d025129	0.0978416183192377	0.152016996104459	0.0948403063033113	1.88660029431683	0.0965838420161271	0.372566503057438	0.370127445602197	0.198809614612471	0.198745619264607	0.149772122552486	0.748898541833529	0.591138557317547	0.335089828921708	0.434771554789666	0.460562947761153	2.12326785084543	0.806771067666507	2.29514070762899	38.497976886149	8.95449596331818	2.10779744601972	0.000219577544536369	0.0055813221652118	10.9062068440486	5.57932911002845	0.95390691795256	0.237664402776277	1	16.6002610297595	2.37221334572595	2.81042532136544	0.0273604696338101	0.533784580477201	--	--	--	--	--	--	--	--
Zm00001d032409	Zm00001d032409	0.276067636751376	0.543308323560058	0.294359124957995	0.571268908065576	0.463281831413456	2.83830746727575	0.501284640018909	0.291697426252986	0.280388010580773	0.169037416324798	0.225394637210202	0.277990469554587	1.40471563137778	1.09043672570576	1.37748453421676	3.98582451668571	2.35670884496772	1.47696322744706	102.326937501719	49.9403259495332	1.03313146890384	0.00614681405336155	0.06099495357119	8.71305849227883	13.8236322493152	-0.674709	0.298358233059734	1	48.7084290134571	13.5841594583505	1.84340066415401	0.0274604191207416	0.533784580477201	GO:0055085||GO:0006810||GO:0008150||GO:0051179||GO:0051234	transmembrane transport||transport||biological_process||localization||establishment of localization	GO:0016021||GO:0005575||GO:0016020||GO:0031224||GO:0044425	integral component of membrane||cellular_component||membrane||intrinsic component of membrane||membrane part	GO:0022857||GO:0003674||GO:0005215	transmembrane transporter activity||molecular_function||transporter activity	--	--
Zm00001d025016	Zm00001d025016	1.12864432582616	2.20525989015535	1.76535517622125	5.11496535393409	1.11413534578218	6.08028532989738	0.989765383208419	1.75128754685908	2.08419502419173	1.57062235505643	1.83248555649933	2.3504998507187	2.56020164230055	2.02637301895007	1.85947573550064	11.860145071431	8.58482177063927	4.51813317470871	351.341393402488	89.3696080447853	1.97433556573711	2.17894538627192e-10	6.25854693828648e-08	80.2226282339119	66.9796683600142	0.270069647291608	0.378983950592094	0.958517200142831	166.106676841396	66.9556422190588	1.31114295687433	0.0274784124182945	0.533784580477201	--	--	--	--	--	--	--	--
Zm00001d023273	Zm00001d023273	0.647122679217815	0.502718819944229	0.987953488640451	2.44993698832301	0.654773863929392	1.74030456504155	0.636484205543766	0.407626181255284	0.460074965446579	0.759452400152668	1.08970428555181	0.700502185044178	1.0131556651097	0.846695945133108	0.868154157092878	2.79432111677543	1.7106489264564	1.82426541522075	141.131541495916	59.9941328217988	1.23428437843634	1.05973682574969e-05	0.000535440642838155	56.3255646979677	33.0720419139076	0.762693198027747	0.0280931421751436	1	103.306840176584	44.5006774903664	1.21420613737783	0.0276943692254703	0.536738178950557					GO:0043531||GO:0000166||GO:0003674||GO:0005488||GO:0017076||GO:0030554||GO:0032553||GO:0032555||GO:0032559||GO:0036094||GO:0043167||GO:0043168||GO:0097159||GO:0097367||GO:1901265||GO:1901363	ADP binding||nucleotide binding||molecular_function||binding||purine nucleotide binding||adenyl nucleotide binding||ribonucleotide binding||purine ribonucleotide binding||adenyl ribonucleotide binding||small molecule binding||ion binding||anion binding||organic cyclic compound binding||carbohydrate derivative binding||nucleoside phosphate binding||heterocyclic compound binding	--	--
Zm00001d018220	glutathione transferase24	0.567439662746965	0.470204667410523	0.33001999975907	1.28095342673049	1.2883337220744	0.972327078341799	0	0.322843075669206	0	0.115815258946059	0.521195061949816	0.114278384925638	0.166575266768269	0.0560331025362659	0.267106869490477	2.01045683105159	0.165138640716385	0.513751617643058	17.2018193317947	3.08231532016071	2.47783614747225	0.015885320636951	0.116344123567469	4.73508431613553	2.01321744221479	1.20944564769247	0.398052583423602	1	21.3624954659563	8.10945400539897	1.39913671118553	0.0282710712094803	0.539124035057342					GO:0005515||GO:0003674||GO:0005488	protein binding||molecular_function||binding	zma00480||zma01100	Glutathione metabolism||Metabolic pathways
Zm00001d048354	Zm00001d048354	4.78668359104712	4.90417033245692	15.4325481412262	40.9124587297325	9.1934977518694	31.0552207709813	9.21128901571403	8.7536864446847	17.3326384831976	8.97324852328796	22.089115100827	12.7311482842817	8.60405488388385	8.37451141659808	10.5802519283923	29.494561212534	19.0785979168995	11.1342526002656	414.45270423524	188.633417600605	1.13475337997331	0.000108965958728797	0.00323530950495332	301.065572478997	241.785503023847	0.31769772633116	0.5201799877532	0.976239865208587	538.633716763678	162.740919099863	1.72649393893253	0.0288593023423415	0.545701433187101					GO:0005515||GO:0003674||GO:0005488	protein binding||molecular_function||binding	zma00480||zma01100	Glutathione metabolism||Metabolic pathways
Zm00001d053766	Zm00001d053766	0.589908558208885	0.444384864514932	0.467846992101775	1.74025750807831	0.529386499312576	1.32735028192554	0.466602982304754	0.348703049992332	0.490205819606808	0.35573079788117	0.684132337124164	0.405011807532425	0.577237146100755	0.582518440271226	0.530123034279437	1.61505010720144	1.32659988154331	0.926941091305973	52.0244621290586	22.4186743942567	1.21219257162909	0.00210703429203128	0.0287294454273482	19.2666529848468	17.3307458229604	0.156047598979772	0.761133538266794	1	46.265977285661	18.8530027512522	1.29521728713808	0.0289880655814323	0.54627579557182	--	--	--	--	--	--	--	--
Zm00001d041067	sugars will eventually be exported transporter13c	1.00654009768656	0.208515496421648	2.10743482448266	3.14319680044993	1.15257692257672	7.39722055389684	0.913839623635076	0.916268698873572	1.06318382710991	0.657396144577328	1.02723350165769	0.405420291453285	0.827332225113808	0.198786120192955	0.416945337277268	6.98975921851688	4.64778248967331	1.39181396841328	116.983269197292	12.7535953828901	3.19597467209173	3.69324241726837e-08	5.00481696801625e-06	18.544800085411	25.5742159953377	-0.460992	0.33778722356733	1	100.732742747914	27.7998457552148	1.8554850732281	0.0291736024963334	0.546931647294958			GO:0016021||GO:0005575||GO:0016020||GO:0031224||GO:0044425	integral component of membrane||cellular_component||membrane||intrinsic component of membrane||membrane part			--	--
Zm00001d003208	Zm00001d003208	0	0.072208902755578	0	0.0655716172382229	0.172041945176074	0.829552135163909	0	0.0849920867184158	0	0	0	0.0350992550950388	0.0341077494496041	0.137679240809476	0.295339383397329	1.26585050439722	0.980594041643115	0.688550123020809	30.3711219618349	4.78961164588264	2.65762327336277	0.000118355268148332	0.00342931793949527	0.361749917191346	0.862807475234912	-1.15905	0.7055864988613	1	10.6254551751894	0.697946265700485	3.95170277228322	0.0297306052515481	1	GO:0055085||GO:0006810||GO:0008150||GO:0051179||GO:0051234	transmembrane transport||transport||biological_process||localization||establishment of localization	GO:0016020||GO:0005575	membrane||cellular_component	GO:0022857||GO:0003674||GO:0005215	transmembrane transporter activity||molecular_function||transporter activity	--	--
Zm00001d034546	Zm00001d034546	6.57109140316856	10.3229758232581	13.9067892765415	25.8560624899325	7.35150099559789	35.8645088046073	9.11457874273064	11.8389080135321	17.4634422326662	14.8646263524245	26.042356097252	17.8655208433748	21.3259756141966	14.2752975794862	18.3527701060115	46.4661664148735	42.1778586157832	22.6256366170307	366.374263057346	175.357478831424	1.06175476691632	6.97361648738535e-05	0.00233569769692998	191.885672903223	124.948884480717	0.62696870884266	0.0138753646029913	0.280107741193558	218.30171738878	94.7465875853324	1.20395582870634	0.0298483568147485	0.552418212759357					GO:0009055||GO:0003674||GO:0003824||GO:0016491	electron transfer activity||molecular_function||catalytic activity||oxidoreductase activity	--	--
Zm00001d042901	Zm00001d042901	0.609635175994404	1.60294221090587	1.31823847774541	2.18340486624535	0.671236428038071	8.23650986318699	0.443500727770033	0.381153939556596	0.45247460808788	0.837492279999806	0.693957321348943	0.590270512446303	0.803034656094313	0.601997931565838	0.596013090459544	5.2337416728706	3.20718154829188	1.25444277643962	149.478141011963	30.3554703322226	2.29878812882233	2.8413367191892e-07	2.64042163709418e-05	32.3156108315757	19.3822390669519	0.739896706954755	0.0797067381852426	1	164.531533781315	50.7314544276265	1.69753091253621	0.0299150951381081	0.552573916425684	GO:0055114||GO:0008152||GO:0008150	oxidation-reduction process||metabolic process||biological_process			GO:0005507||GO:0016491||GO:0003674||GO:0005488||GO:0046872||GO:0043167||GO:0043169||GO:0046914||GO:0003824	copper ion binding||oxidoreductase activity||molecular_function||binding||metal ion binding||ion binding||cation binding||transition metal ion binding||catalytic activity	--	--
Zm00001d023932	Zm00001d023932	1.3525250915042	0.412044075141135	1.00255701969659	3.44236288344339	0.942450404605796	4.31709347040547	0.541747077329852	0.711316432789851	0.646443150253788	1.13668608406551	1.86750743506151	0.961373318925996	1.01206716640372	1.17845403988828	0.898820604778717	3.10073147724818	2.39257667899903	1.24420183851537	30.5639596995105	13.8069016495907	1.1431761512187	0.0303112562318731	0.174656551663159	17.8132606419489	8.4928512238892	1.07119567765954	0.0767132806547174	1	37.8418992818132	11.7010634219615	1.69117013550759	0.0300502565901243	0.553766616057751	--	--	--	--	--	--	--	--
Zm00001d041518	Zm00001d041518	0.25938518696718	0.913484847286574	0.251428492344061	1.80542436761323	0.512101462541649	2.86433194553321	1.53072590368347	0.337317521556909	0.263444485574917	0.899995184772835	0.688266470155519	0.41790692031286	1.01525406256424	1.12699717732786	1.36750386360583	4.27339647173378	3.32144345986679	1.11016963061128	60.6022148940129	24.0945618281661	1.32704014886918	0.00740338255410776	0.0690799378503876	13.8009502255502	14.5924976962425	-0.100051	0.886466707922751	1	34.6003109435168	9.24577812639217	1.90804604190475	0.0304745430168375	0.554603147235223	--	--	--	--	--	--	--	--
Zm00001d045302	Zea nodulation homolog1	1.84811945714116	13.6233503052132	6.56856936248859	35.8675607896947	7.57110006026419	55.5072344207935	19.4358034212887	6.43406819438433	8.88466527601408	13.6422064221265	15.151789263664	12.9959257523855	21.8216170072401	18.0063412650337	22.6187581011589	127.357553720098	69.8902787878504	30.3215080360706	2671.85015220454	721.808815011135	1.88810424400242	0.00112639525442511	0.018414311922254	484.847334279444	401.240302302937	0.272396662166235	0.568438311238799	0.979448453002143	1113.56720226834	241.122377873473	2.20743945368561	0.0308856768719387	0.556013993054722					GO:0016788||GO:0003674||GO:0003824||GO:0016787	hydrolase activity, acting on ester bonds||molecular_function||catalytic activity||hydrolase activity	--	--
Zm00001d009008	Zm00001d009008	0.688614373071773	0.79718298921141	0.981604387918595	2.45747600426881	0.679762078360079	2.27509407955318	0.674229112475965	0.444462042530894	0.843383236696687	0.785410785744545	1.09549684211793	0.836171637646536	0.733277677379445	0.459991687259285	0.476686155978058	2.33214522430014	1.25743314047261	1.5169783651161	90.9821281507146	29.3252257447335	1.63431904760754	8.49231824787674e-06	0.000444375266732956	47.9558040351285	34.5069943127132	0.484028779635696	0.180145770511785	1	92.2989750865357	41.0261793234043	1.16956060665517	0.0309634743387343	0.556438181333822	--	--	--	--	--	--	--	--
Zm00001d051102	Zm00001d051102	0.927683492212031	0.560523574113561	1.01162993390199	1.45428989866037	1.29732370510551	2.64936179951956	15.9090828964026	21.457693515902	27.4023589623102	12.1494159660684	26.1541258659097	20.4344192652979	1.92898271887205	3.20621656865466	2.65648159498779	5.37530747424916	4.04967437887502	7.4128521187272	156.741134775367	71.719748494614	1.13049336579918	0.000120867284293313	0.00347955790841101	543.648119226039	596.633639788555	-0.133609	0.730864471828355	0.993780097590478	48.1613557859573	21.7707518209654	1.14316636542314	0.0310374674131676	0.557300239297619	--	--	--	--	--	--	--	--
Zm00001d019150	Zm00001d019150	0.803249378036252	1.53264686567588	1.92603	5.12966397078509	1.12678591861229	4.50749243413097	1.05552468680709	0.927757146760277	1.63163996879982	1.03543808951298	1.51009036129313	2.12853703455617	1.44788615515019	1.37763991732135	1.63183415200393	4.64337281440176	2.99383195245268	2.74893655647237	88.637047697721	37.5378009978963	1.23841025792613	0.000175625541760631	0.00470527266113468	39.5653953712751	30.4612856235361	0.389109481972528	0.337240992442516	1	87.9886217914289	33.9659577008766	1.37307396477657	0.031083836675655	0.557402363725964	--	--	--	--	--	--	--	--
Zm00001d020557	glossy1	0.550137884916437	1.81125996884299	0.99034425422963	2.86449210521019	0.950365039786594	4.50765585242177	2.85412118407222	1.27754808828863	0.937897377880669	1.94491826328278	1.10284456117432	1.34535483648891	0.942061327821235	1.31931170622857	0.647406314165549	5.69083962680999	3.22112804277628	2.60363575265007	211.66564979121	52.578043822756	2.00978559041266	5.81909837268020e-09	1.04605220746989e-06	79.8291281210382	91.6713069787325	-0.207612	0.558228835668363	0.977689678195002	146.637845693773	57.4655288437991	1.35223946358209	0.0311493362834109	0.557787866141106	GO:0008610||GO:0055114||GO:0008152||GO:0006629||GO:0008150||GO:0009058||GO:0044238||GO:0071704||GO:1901576	lipid biosynthetic process||oxidation-reduction process||metabolic process||lipid metabolic process||biological_process||biosynthetic process||primary metabolic process||organic substance metabolic process||organic substance biosynthetic process			GO:0005506||GO:0016491||GO:0003674||GO:0005488||GO:0046872||GO:0043167||GO:0043169||GO:0046914||GO:0003824	iron ion binding||oxidoreductase activity||molecular_function||binding||metal ion binding||ion binding||cation binding||transition metal ion binding||catalytic activity	--	--
Zm00001d020528	Zm00001d020528	0	0	0	0.416398648047333	0	0.389013776704887	0	0	0	0.0347519874892525	0	0	0.0666443165829116	0.067254062929005	0.19235796052366	0.60326567739168	0.62766066428821	0.364374293348424	16.8797155273172	3.42293986404498	2.29317475813024	0.00394880110802262	0.0448418862395779	NA	NA	NA	NA	NA	8.20591384242438	0	5.4632632387636	0.0311833686097697	1					GO:0016747||GO:0003674||GO:0003824||GO:0016740||GO:0016746	transferase activity, transferring acyl groups other than amino-acyl groups||molecular_function||catalytic activity||transferase activity||transferase activity, transferring acyl groups	zma00940||zma00941||zma00945||zma01100||zma01110	Phenylpropanoid biosynthesis||Flavonoid biosynthesis||Stilbenoid, diarylheptanoid and gingerol biosynthesis||Metabolic pathways||Biosynthesis of secondary metabolites
Zm00001d026576	Zm00001d026576	0.451762533967838	0.595556297495658	0.915618759619622	2.54955197858896	0.486496389414566	2.73675394221204	0.745738260768871	0.80112911369766	0.709104740339152	0.963965430749335	0.880186928179654	0.909818191097789	0.964491359436026	0.851651276048894	0.73462633149063	4.32891999219986	2.9482	0.980294016773742	72.6622735147459	22.0864208062087	1.71598159748864	0.000711045769067472	0.013213350525744	23.9610083865944	19.5359577947937	0.292869751242904	0.513297492252351	1	48.6473727945699	16.1011429492044	1.59429237922421	0.0317574402063099	0.562938348158736	--	--	--	--	--	--	--	--
Zm00001d037680	Zm00001d037680	4.43548669713877	8.12836177461107	4.13406463373408	4.93418538513633	6.35719801167688	30.7343482554241	13.487823735637	4.61034398603894	7.10388187832979	4.87463455281938	5.35366444777405	7.64438151471324	6.46858387698681	8.67561244942114	10.6401850239179	22.7037442512693	19.6107428755859	15.5858947918881	489.283083927458	215.371436125955	1.18287265006913	3.18032269571094e-08	4.42315932811377e-06	149.89111299694	210.193048278556	-0.488668	0.324116531116868	0.946083472110087	341.823862631329	131.817540904277	1.37490517854045	0.0320557430652909	0.565265566664612	--	--	--	--	--	--	--	--
Zm00001d012602	Zm00001d012602	2.40746180611662	2.92733613737436	3.09457298364708	6.15338369731849	2.16986000234461	10.3629904016606	1.34628854156504	1.74405099088163	2.65775852703899	2.02955707466732	3.63202292487786	2.95123648150144	2.81665618242379	1.39537301360223	1.62596382265648	6.95357119294392	4.56932286112004	2.45537176981351	96.4672454726308	39.6735575456957	1.28041057623091	0.00255766254912687	0.0330172119495249	58.8603639442302	39.1254090846521	0.603017115231442	0.0907235000984289	1	123.621346793336	54.2343129337397	1.18850699594375	0.0321890561615607	0.56594785065633					GO:0009055||GO:0003674||GO:0003824||GO:0016491	electron transfer activity||molecular_function||catalytic activity||oxidoreductase activity	--	--
Zm00001d049103	Zm00001d049103	0.288486939651302	0.597631406546166	0.279637542704614	0.678373031997062	0.64075134215577	3.57017657130379	0.873059427241605	0.586192034412922	0.219751253821028	0.588806031931726	0.147208963597991	0.798864753159034	0.494007769467233	0.925836927272665	0.407392265987101	2.10811926654373	1.53920550579193	1.36532118736528	25.0627631723828	8.99637448573488	1.47928387572291	0.0107742429987056	0.0891109143163676	7.60808173999159	8.26419246476901	-0.138226	0.86838039966147	1	23.5294556867291	5.44237295715238	2.11473361777913	0.0324178328153094	0.56638945342262	--	--	--	--	--	--	--	--
Zm00001d027947	Zm00001d027947	0.100615955322619	0.104218331292786	0.0325098466471338	0.0630925390817684	0.331075047616718	1.1174647476707	0.0253748368503585	0.163557550622585	0	0	0.0342281711201378	0	0	0	0	0.267364155131341	0.0650703822692583	0.0552098318553232	4.19050556483338	0	4.46020061217309	0.0239832366224134	1	0.365220743415428	1.99410672209825	-2.36816	0.302668150513209	1	15.6074677849861	2.38045992267402	2.7162052788887	0.0327402893647202	0.567366658405455	GO:0019752||GO:0008152||GO:0006082||GO:0008150||GO:0009987||GO:0043436||GO:0044237||GO:0044281||GO:0071704	carboxylic acid metabolic process||metabolic process||organic acid metabolic process||biological_process||cellular process||oxoacid metabolic process||cellular metabolic process||small molecule metabolic process||organic substance metabolic process			GO:0016831||GO:0030170||GO:0003674||GO:0003824||GO:0016829||GO:0016830||GO:0005488||GO:0008144||GO:0019842||GO:0036094||GO:0043167||GO:0043168||GO:0048037||GO:0050662||GO:0070279||GO:0097159||GO:1901363	carboxy-lyase activity||pyridoxal phosphate binding||molecular_function||catalytic activity||lyase activity||carbon-carbon lyase activity||binding||drug binding||vitamin binding||small molecule binding||ion binding||anion binding||cofactor binding||coenzyme binding||vitamin B6 binding||organic cyclic compound binding||heterocyclic compound binding	--	--
Zm00001d044074	C3H-transcription factor 321	0.320913766201255	0.189944865646456	0.266631145369516	1.33676298243142	0.0905109561701519	2.22577197692195	0.312169504507899	0.521665469384523	0.139686843514142	0.374279803243423	0.608235485253714	0.415477228915692	0.224300316147913	0.181081998894117	0.0863208418887398	2.4364451001633	0.933936533112649	0.603741623802914	31.3815334123212	3.80751786187865	3.04452321206204	7.48191002331135e-05	0.00247756231035091	10.9020100831786	7.53516003034992	0.513116293825332	0.482042730171514	1	27.6838974922714	5.70722114819448	2.27697141373157	0.0329596842469739	0.567366658405455					GO:0046872||GO:0003674||GO:0005488||GO:0043167||GO:0043169	metal ion binding||molecular_function||binding||ion binding||cation binding	--	--
Zm00001d004731	Zm00001d004731	1.62241991281772	1.49077303292213	1.77557466274832	2.11676399187756	1.96320666878798	5.70462692783719	1.82144920329388	2.5948075717995	1.40861201933066	2.64376513673769	1.46883280050208	1.50196856647841	2.12529511946523	1.16281084466853	1.92159360859403	8.41382114346215	4.13777570201426	3.72613435243629	224.745851471401	70.9023	1.66373304000042	1.41844635636632e-06	0.000101854470018968	76.5744768229473	79.0860328717079	-0.0515533	0.866516278394507	0.996742752515546	129.217652519593	62.8952362557534	1.03823290039543	0.0330007268112961	0.567366658405455	GO:0055114||GO:0008152||GO:0008150	oxidation-reduction process||metabolic process||biological_process			GO:0016491||GO:0003674||GO:0003824	oxidoreductase activity||molecular_function||catalytic activity	zma00010||zma00053||zma00071||zma00280||zma00310||zma00330||zma00340||zma00380||zma00410||zma00561||zma00620||zma00770||zma01100||zma01110||zma01240	Glycolysis / Gluconeogenesis||Ascorbate and aldarate metabolism||Fatty acid degradation||Valine, leucine and isoleucine degradation||Lysine degradation||Arginine and proline metabolism||Histidine metabolism||Tryptophan metabolism||beta-Alanine metabolism||Glycerolipid metabolism||Pyruvate metabolism||Pantothenate and CoA biosynthesis||Metabolic pathways||Biosynthesis of secondary metabolites||Bio…
Zm00001d005932	Zm00001d005932	0.458514059144281	0.356197756844906	0.333336783676247	2.76735290138299	0.301746504274361	0.945725164975664	2.08142882833408	1.52174273858149	1.31945404663251	1.91066077949704	2.88563385499407	2.23158695387452	0.411276286794688	0.339577495772546	0.323749632769362	1.38761932535144	0.593060713058509	1.38377320128984	31.7422821174785	10.0035573940126	1.67054958978299	0.00263955729871953	0.03377738577175	65.7604760896823	45.8033206004146	0.513195091382834	0.100991112958902	0.714401859531225	36.233318504504	10.1109212837442	1.84204271009744	0.0330708792074997	0.567589101929806	--	--	--	--	--	--	zma00999||zma01100||zma01110	Biosynthesis of various plant secondary metabolites||Metabolic pathways||Biosynthesis of secondary metabolites
Zm00001d052939	Zm00001d052939	0.912564248693624	0.505591880717435	0.884571150337742	0.778506084806198	1.52932118586301	2.84861852576931	0.40141413558133	0.620970891957038	0.387981878755787	0.259891657634936	0.303222291047536	0.149591681702899	0.976028337419711	1.0268713950446	0.859129862362751	0.394756565570716	0.494099027087622	0.139741631825196	17.4673494246592	47.9615426310908	-1.47007	0.00186544468755927	0.0263043627901567	11.9929265742393	23.6197792011166	-0.981573	0.0661430580009288	1	83.6997457924358	36.5202019198229	1.19511708784716	0.0336664144224423	0.570654536359821	--	--	--	--	--	--	--	--
Zm00001d000909	Zm00001d000909	0	0.161675945026052	0.0756497457903245	0.660667694798312	0.308161935816851	0.891537438401376	0.885700866895579	0.317162552343648	0.23779534504387	0.159288435324638	0.0796482515654819	0.314349340352635	0.381836755201946	0.308264223923856	0.881687660699357	16.5215628042085	3.63401865083799	0.449652508856881	95.9452233473149	7.19277655304267	3.73634052363928	0.0042305226677477	0.0469181733653978	2.53681820319479	6.55768823441573	-1.38563	0.201271501418456	1	8.23191578564963	1.02514646402025	3.01592004151046	0.0341231940081705	1	--	--	--	--	--	--	--	--
Zm00001d029814	Zm00001d029814	2.87943070830648	46.9521521694961	18.8188043851685	102.836236050841	30.6205612707916	256.626	89.6169560748558	82.6922844505893	52.9067354732195	51.9131455866296	39.9831611440635	88.3025333488113	44.4409158027351	38.9453945588785	69.3725582639528	158.16832420708	139.494685326101	49.4108083362506	2871.08967609469	1248.38171946077	1.20146863439979	0.0290963247722066	0.170217042750843	1477.52607330281	1834.37925282372	-0.312271	0.440473016529717	0.971660994275375	3104.20689428191	530.326660451377	2.54929838079276	0.034196322810196	0.574761556459597	GO:0006073||GO:0005975||GO:0008152||GO:0005976||GO:0008150||GO:0009987||GO:0043170||GO:0044042||GO:0044237||GO:0044238||GO:0044260||GO:0044262||GO:0044264||GO:0071704	cellular glucan metabolic process||carbohydrate metabolic process||metabolic process||polysaccharide metabolic process||biological_process||cellular process||macromolecule metabolic process||glucan metabolic process||cellular metabolic process||primary metabolic process||cellular macromolecule metabolic process||cellular carbohydrate metabolic process||cellular polysaccharide metabolic process||o…	GO:0005618||GO:0048046||GO:0005575||GO:0005623||GO:0030312||GO:0044464||GO:0071944||GO:0005576	cell wall||apoplast||cellular_component||cell||external encapsulating structure||cell part||cell periphery||extracellular region	GO:0016762||GO:0004553||GO:0003674||GO:0003824||GO:0016740||GO:0016757||GO:0016758||GO:0046527||GO:0016787||GO:0016798	xyloglucan:xyloglucosyl transferase activity||hydrolase activity, hydrolyzing O-glycosyl compounds||molecular_function||catalytic activity||transferase activity||transferase activity, transferring glycosyl groups||transferase activity, transferring hexosyl groups||glucosyltransferase activity||hydrolase activity||hydrolase activity, acting on glycosyl bonds	--	--
Zm00001d050308	Zm00001d050308	0.127639904953634	0.0264419651097764	0.173214334006239	0.336160679452933	0.403197007629914	0.437430599273193	0.328339435676654	0.0414973353857781	0.0777824581870115	0.0781544697060456	0.130264046924841	0.231352068475357	0.0499592646614345	0.0756245326316797	0.0961328512545103	0.407009030401379	0.321934545946539	0.0840460461912689	11.504210558828	3.09488362553276	1.88664129432555	0.0456276763081764	0.225366606811881	6.16874965832023	6.23186430243767	-0.0350304	0.970946841020263	1	15.8126309747969	4.31660839742784	1.86509914440488	0.0342187868501447	0.574761556459597	GO:0016567||GO:0008152||GO:0006464||GO:0006807||GO:0008150||GO:0009987||GO:0019538||GO:0032446||GO:0036211||GO:0043170||GO:0043412||GO:0044237||GO:0044238||GO:0044260||GO:0044267||GO:0070647||GO:0071704||GO:1901564	protein ubiquitination||metabolic process||cellular protein modification process||nitrogen compound metabolic process||biological_process||cellular process||protein metabolic process||protein modification by small protein conjugation||protein modification process||macromolecule metabolic process||macromolecule modification||cellular metabolic process||primary metabolic process||cellular macromole…			GO:0004842||GO:0003674||GO:0003824||GO:0016740||GO:0019787||GO:0140096	ubiquitin-protein transferase activity||molecular_function||catalytic activity||transferase activity||ubiquitin-like protein transferase activity||catalytic activity, acting on a protein	--	--
Zm00001d012983	Zm00001d012983	0	0	0.0299785744503204	0.494530392762065	0	0.323857924796006	0	0.100548453549503	0	0	0.0631262144888537	0.0934280578677355	0	0	0.0291163560234826	0.46569936995858	0.330021401299954	0.127277750079021	10.7811534938756	0.338525869116402	4.85895472605262	0.00128494286665198	0.0200677395102118	1.8156912384049	1.15040996697988	0.636379322587273	0.751927257355888	1	9.16799958360189	0.32720019831977	4.66160591403533	0.0342465697200029	1	--	--	--	--	--	--	--	--
Zm00001d052268	goliath1	0.415466230087587	1.48228656970546	0.984431	1.04209394126036	1.36708439002879	7.16309994776867	1.60660350368593	1.57585501289358	2.15672609561037	2.59102741067961	2.35559876702769	2.64961323869652	0.67756981885792	1.09403053278094	1.1734169257096	4.41603032985365	1.79126967322312	2.27973989126794	66.4268281147093	22.7195428337273	1.54771544244408	0.000576532096375508	0.0113354617907164	58.8072217035626	41.1785139009188	0.523242498717927	0.0911036153461223	1	71.9679169918861	21.035592458803	1.77512212957885	0.0347724305949269	0.575332311537908	--	--	--	--	--	--	--	--
Zm00001d007606	Zm00001d007606	0.303281141684702	0.706814067357485	1.21265895922866	2.24645838672873	2.58217314381577	0.938315637329843	0.458915852780843	0.369751898629689	0.423537672962751	0.0773751516320537	0.309516282436801	0.114522569508813	0.222574929100621	0.0748704418504522	0.142761392354454	1.10811397343965	0.551638336865988	0.468044888645288	20.2806287728179	4.13348	2.29298098227416	0.00243791344394835	0.0318920112655124	4.73161348991145	11.7521953182977	-1.31414	0.0973108079780391	1	51.847787624231	19.7626971379995	1.39042878716492	0.0349803598390505	0.575332311537908					GO:0016747||GO:0003674||GO:0003824||GO:0016740||GO:0016746	transferase activity, transferring acyl groups other than amino-acyl groups||molecular_function||catalytic activity||transferase activity||transferase activity, transferring acyl groups	--	--
Zm00001d018931	Zm00001d018931	0.550992136290531	0.970223036559032	0.587499371551775	1.91756252709232	0.979036212238009	2.15054950419076	0.5419340155898	0.537403380617064	0.727499492463405	0.843437211889778	1.34956788987972	1.10965967971272	0.970481988997741	0.652907455639968	0.778093924167911	2.34261926400794	1.92422416139092	1.72333546576973	39.1799369359186	15.5099768825417	1.33576179823475	0.00233022512160336	0.0309554260726648	21.4347796184021	11.6749194709221	0.886565513866585	0.0953590368433107	1	31.5806156399313	12.8862	1.29567472032835	0.0350449837961759	0.575592155635366					GO:0005515||GO:0003674||GO:0005488	protein binding||molecular_function||binding	--	--
Zm00001d025402	Zm00001d025402	0	0	0.237599925265138	2.40438610038222	0.0345668487215613	0.466688566987738	0.23843999653531	0.0853834976440927	0.0711300111052277	0.142940411699215	0.536053693101894	0.0352608964013976	0.034264824611543	0.24204825740337	0.164833054988202	0.775414682371049	0.475570313571836	0.25939540407552	15.5837908811431	4.48249466857877	1.7949560313306	0.0323733009795138	0.182533303403151	7.28925665045073	4.00743288740041	0.840697737685341	0.420792214791777	1	28.6294731544373	2.29040138823839	3.6361485053288	0.0357066086658457	0.58081446993733	GO:0006979||GO:0055114||GO:0006950||GO:0008150||GO:0050896||GO:0008152	response to oxidative stress||oxidation-reduction process||response to stress||biological_process||response to stimulus||metabolic process			GO:0004601||GO:0020037||GO:0003674||GO:0003824||GO:0016491||GO:0016209||GO:0016684||GO:0005488||GO:0046906||GO:0048037||GO:0097159||GO:1901363	peroxidase activity||heme binding||molecular_function||catalytic activity||oxidoreductase activity||antioxidant activity||oxidoreductase activity, acting on peroxide as acceptor||binding||tetrapyrrole binding||cofactor binding||organic cyclic compound binding||heterocyclic compound binding	zma00940||zma01100||zma01110	Phenylpropanoid biosynthesis||Metabolic pathways||Biosynthesis of secondary metabolites
Zm00001d029293	MYB-transcription factor 156	0.220854109401101	0.762537997979029	1.21311639376628	1.86960733548734	2.10747813505729	2.10244997575982	0.724077813360646	0.658189064365712	1.19632217847796	0.225383221766397	2.25394637210202	0.815438710693454	1.22462388376525	1.81739454284293	1.10891836716821	4.30371236157475	2.99944762086801	6.3623031336181	66.7847042761376	20.0385474230729	1.74171562777272	3.33631202999721e-05	0.00132774164748007	16.0227680780886	12.4796161804416	0.370429780923534	0.599164523039901	1	28.312268437215	10.058475025742	1.49113340795264	0.0358085986054041	0.581399416410656	--	--	--	--	--	--	--	--
Zm00001d010231	Zm00001d010231	0.397801497501235	0.439513680150544	0.282772492734935	0.723395098694625	0.523583558114331	1.48952347809311	0.200647065677723	0.323325651268114	0.215481050084596	0.270639543825121	0.460110527478922	0.160228886487666	0.311405281970376	0.130939337765365	0.124836195108155	4.76854916576803	1.36351144071988	1.1132332239348	98.9888545242931	7.60036874361737	3.70395023334805	2.72103359904804e-09	5.61744631678473e-07	12.0022410962803	9.91175296249751	0.273164792870071	0.682864889133987	1	35.6459457394078	14.214473936139	1.32733073267828	0.0362694217678362	0.582255914824252	--	--	--	--	--	--	--	--
Zm00001d022420	Zm00001d022420	0.172251910568496	2.8547053594244	0.25045207101457	1.37716311641345	0.425093932498165	19.9232650372851	3.90969573606981	4.48010067465876	6.9979040051745	5.71299056467736	6.59224606403624	5.20354976020624	3.53958964919241	1.44579911495679	2.18923902159088	20.2922760114086	12.9501116363297	7.65594202319982	171.507607125121	29.6427886094063	2.53151266129538	4.66204699795647e-10	1.24264851248471e-07	72.6459789955923	63.6440444697706	0.202741811602657	0.490285669777001	0.976201295388386	88.088898144785	12.8196343967027	2.78288744357845	0.0363938214009315	0.58263388533065	--	--	--	--	--	--	--	--
Zm00001d024199	Zm00001d024199	1.89151659419143	1.04162073084261	2.99393312422005	5.24737	1.67811710032879	5.83503165562202	2.31873272984005	2.35473577548381	2.5290670615192	2.44342584101222	3.51871142138679	2.43511147797686	2.27260717081687	2.3406864452194	2.86274160458143	7.25310964433227	5.36540866593866	2.85753721488702	233.322092435958	111.192331870533	1.06769339989926	0.000543179252211343	0.010819263699592	125.358418238847	107.033220580083	0.2297402977628	0.30147103516142	0.935667027309318	184.155321703992	83.366	1.14256521851652	0.0369076710712588	0.584722501256495	GO:0006468||GO:0008152||GO:0006464||GO:0006793||GO:0006796||GO:0006807||GO:0008150||GO:0009987||GO:0016310||GO:0019538||GO:0036211||GO:0043170||GO:0043412||GO:0044237||GO:0044238||GO:0044260||GO:0044267||GO:0071704||GO:1901564	protein phosphorylation||metabolic process||cellular protein modification process||phosphorus metabolic process||phosphate-containing compound metabolic process||nitrogen compound metabolic process||biological_process||cellular process||phosphorylation||protein metabolic process||protein modification process||macromolecule metabolic process||macromolecule modification||cellular metabolic process|…			GO:0004672||GO:0003674||GO:0003824||GO:0016301||GO:0016740||GO:0016772||GO:0016773||GO:0140096	protein kinase activity||molecular_function||catalytic activity||kinase activity||transferase activity||transferase activity, transferring phosphorus-containing groups||phosphotransferase activity, alcohol group as acceptor||catalytic activity, acting on a protein	--	--
Zm00001d038599	Zm00001d038599	0.795447906699352	0.716458703754175	0.871618773459412	2.11446097107856	0.887642535072191	1.87663127465969	1.28214648342718	0.815184010429198	0.66739269678979	0.847054291550904	0.670618611946403	1.11441845416763	0.406101625025695	0.273211436927966	0.423275005401803	1.83801998784249	0.838748348451209	0.569317759287836	33.9461116915015	11.3555621957103	1.57731418557864	0.00739382322078681	0.0690799378503876	27.210364967184	28.4144640117389	-0.072735	0.866888793439401	1	48.617842317631	23.2019436444792	1.06682172545288	0.0372186740552209	0.585202703292717	GO:0006979||GO:0055114||GO:0006950||GO:0008150||GO:0050896||GO:0008152	response to oxidative stress||oxidation-reduction process||response to stress||biological_process||response to stimulus||metabolic process			GO:0004601||GO:0020037||GO:0003674||GO:0003824||GO:0016491||GO:0016209||GO:0016684||GO:0005488||GO:0046906||GO:0048037||GO:0097159||GO:1901363	peroxidase activity||heme binding||molecular_function||catalytic activity||oxidoreductase activity||antioxidant activity||oxidoreductase activity, acting on peroxide as acceptor||binding||tetrapyrrole binding||cofactor binding||organic cyclic compound binding||heterocyclic compound binding	zma00940||zma01100||zma01110	Phenylpropanoid biosynthesis||Metabolic pathways||Biosynthesis of secondary metabolites
Zm00001d005936	Zm00001d005936	0.270181930790179	0.0932851053365208	0.174596029201358	0.16942108210282	0.44451446748539	2.05762616917001	0.0340692606442631	0.0365998072247662	0	0.0919075405172617	0.0459560977729769	0.045343961531408	0.0440630570300723	0.0889324030101818	0.042393611435206	1.59543866965008	0.0436830358127381	0.0741269062219948	13.8606733152089	1.38341369351027	3.32633558378812	0.0166484336071352	0.119681665973585	1.45156845162076	0.556094263373395	1.32872566252527	0.526027562020681	1	20.5847942607267	4.01942771058661	2.3535572894376	0.0372791634607518	0.58542251535022	--	--	--	--	--	--	--	--
Zm00001d018677	GNAT-transcription factor 31	0.0686342235534046	0.213274650885431	0.232850990588658	0.806962117365945	0.271007659867302	0.718709849869667	0.103855231673808	0.111569238271241	0.0348541640489832	0.455271201672548	0.0700452708802819	0.414673597911987	0.0335799699610222	0.13554880768283	0.0969231116371634	0.364759866059263	0.36619395979189	0.423684734789158	12.1067018120676	2.75845643118423	2.13519638490882	0.0147998329077212	0.110946265130931	9.78132613471788	2.58847678724842	1.88733126853398	0.0541686911689824	1	18.0642171071534	5.05513373587552	1.83769254430648	0.0376622295344791	0.586692832499462	--	--	--	--	--	--	--	--
Zm00001d052331	Zm00001d052331	0	0.956037524633823	0.170414951706032	2.35643600032935	0.564030496067755	11.0040946997179	0.864588371692398	0.25006342277268	0	0.538239700535442	0.0448555801549617	0.442581028324726	0.559102340482321	0.47741498923963	0.78618969910145	3.42591140921392	2.77140185094358	1.04910078095687	59.5218841764136	14.7806007345232	2.00539850780874	9.60493920294598e-05	0.00296798217853955	8.33030666141277	8.99400350455383	-0.131696	0.897004540514867	1	110.344	8.63723658313417	3.6770645885587	0.0377791045838721	0.587096825660202	--	--	--	--	--	--	--	--
Zm00001d015292	Zm00001d015292	0.725594129874945	0.339419947913093	0.567206757135019	1.73924821950276	0.254159063599167	3.03033862821036	0.531264724030594	0.722918619748284	0.3328158830957	0.477725210604236	0.740511580737651	0.424247196808372	0.458069774930039	0.208017348993473	0.22035729426743	2.69519685552365	0.930944275090992	0.481629304938423	63.5885393724546	13.4641546877033	2.23912120283594	0.00035488530038204	0.0079405961579978	25.0793194654623	24.0810441077293	0.0476342657560515	0.918237510420281	1	74.5081346252946	23.4644788512007	1.66612957272744	0.038019441120361	0.588029354835786	GO:0005975||GO:0008152||GO:0008150||GO:0044238||GO:0071704	carbohydrate metabolic process||metabolic process||biological_process||primary metabolic process||organic substance metabolic process			GO:0003824||GO:0004553||GO:0003674||GO:0016787||GO:0016798	catalytic activity||hydrolase activity, hydrolyzing O-glycosyl compounds||molecular_function||hydrolase activity||hydrolase activity, acting on glycosyl bonds	--	--
Zm00001d045463	NAC-transcription factor 86	0.407778615704694	0.800295927878958	0.291251521292749	0.989166354156362	0.932189855845975	1.1645707789118	0.535849024471826	0.680313674777126	0.588543478983577	0.854184234428373	1.07326018984487	1.12379889176067	0.294014301505498	0.381476977105772	0.343490817814125	1.17863031720399	0.93689543341917	1.39552867927368	58.8860474330994	16.8934143192871	1.80431885050566	4.26296673976565e-06	0.000257777794275303	50.8364690460786	29.9074184531725	0.765994197428302	0.0256874847452322	1	49.3824229551464	23.5173242891745	1.07362677062104	0.0385321288468112	0.590300510816696	GO:0006355||GO:0008152||GO:0006139||GO:0006351||GO:0006725||GO:0006807||GO:0008150||GO:0009058||GO:0009059||GO:0009889||GO:0009987||GO:0010467||GO:0010468||GO:0010556||GO:0016070||GO:0018130||GO:0019219||GO:0019222||GO:0019438||GO:0031323||GO:0031326||GO:0032774||GO:0034641||GO:0034645||GO:0034654||GO:0043170||GO:0044237||GO:0044238||GO:0044249||GO:0044260||GO:0044271||GO:0046483||GO:0050789||GO:…	regulation of transcription, DNA-templated||metabolic process||nucleobase-containing compound metabolic process||transcription, DNA-templated||cellular aromatic compound metabolic process||nitrogen compound metabolic process||biological_process||biosynthetic process||macromolecule biosynthetic process||regulation of biosynthetic process||cellular process||gene expression||regulation of gene expre…			GO:0003677||GO:0003674||GO:0003676||GO:0005488||GO:0097159||GO:1901363	DNA binding||molecular_function||nucleic acid binding||binding||organic cyclic compound binding||heterocyclic compound binding	--	--
Zm00001d009694	Zm00001d009694	0.362080546705206	0.31253683250501	0.467964867383232	1.15415711090112	0.397139909726176	1.03406213093493	0.182629778147479	0.17984531123825	0.102151943386192	0.287393420347628	0.266878835366426	0.202556925661845	0.15746797705078	0.119181519680312	0.132564150043422	0.783971790732816	0.42930221590115	0.562927457908074	31.8525964353399	7.23882868175993	2.13878769489943	0.000141857000576302	0.00398784174492423	13.4375533734119	8.20602733750996	0.696069554136999	0.282201191729361	1	44.341805803306	19.1254437072493	1.21215368759969	0.0385518002375209	0.590300510816696	GO:0006468||GO:0008152||GO:0006464||GO:0006793||GO:0006796||GO:0006807||GO:0008150||GO:0009987||GO:0016310||GO:0019538||GO:0036211||GO:0043170||GO:0043412||GO:0044237||GO:0044238||GO:0044260||GO:0044267||GO:0071704||GO:1901564	protein phosphorylation||metabolic process||cellular protein modification process||phosphorus metabolic process||phosphate-containing compound metabolic process||nitrogen compound metabolic process||biological_process||cellular process||phosphorylation||protein metabolic process||protein modification process||macromolecule metabolic process||macromolecule modification||cellular metabolic process|…			GO:0004672||GO:0005524||GO:0003674||GO:0003824||GO:0016301||GO:0016740||GO:0016772||GO:0016773||GO:0140096||GO:0000166||GO:0005488||GO:0008144||GO:0017076||GO:0030554||GO:0032553||GO:0032555||GO:0032559||GO:0035639||GO:0036094||GO:0043167||GO:0043168||GO:0097159||GO:0097367||GO:1901265||GO:1901363	protein kinase activity||ATP binding||molecular_function||catalytic activity||kinase activity||transferase activity||transferase activity, transferring phosphorus-containing groups||phosphotransferase activity, alcohol group as acceptor||catalytic activity, acting on a protein||nucleotide binding||binding||drug binding||purine nucleotide binding||adenyl nucleotide binding||ribonucleotide binding|…	--	--
Zm00001d011425	Zm00001d011425	0	0.0410204592662826	0	0.0744998954782488	0.0390934598636705	0.71630345528305	0.269664281795886	0.0965646699546287	0	0	0.040416746702127	0	0	0.0391064361451023	0	2.56071467725868	0.461012038666576	0.0651919666327365	28.3413772878534	0.34899549972058	6.25611420127894	6.45721262780292e-05	0.00221025704261259	0.365220743415428	3.27923341989073	-3.0919	0.122492115788852	1	7.30596117700423	0.348973132850242	4.33297628030077	0.0387405349169	1	GO:0006508||GO:0008152||GO:0006807||GO:0008150||GO:0019538||GO:0043170||GO:0044238||GO:0071704||GO:1901564	proteolysis||metabolic process||nitrogen compound metabolic process||biological_process||protein metabolic process||macromolecule metabolic process||primary metabolic process||organic substance metabolic process||organonitrogen compound metabolic process			GO:0004185||GO:0003674||GO:0003824||GO:0004180||GO:0008236||GO:0008233||GO:0008238||GO:0070011||GO:0016787||GO:0017171||GO:0070008||GO:0140096	serine-type carboxypeptidase activity||molecular_function||catalytic activity||carboxypeptidase activity||serine-type peptidase activity||peptidase activity||exopeptidase activity||peptidase activity, acting on L-amino acid peptides||hydrolase activity||serine hydrolase activity||serine-type exopeptidase activity||catalytic activity, acting on a protein	--	--
Zm00001d027854	sucrose transporter1	3.79401334291722	2.8167720063789	6.95136069537842	12.129209188172	3.31226466365319	11.7330049285892	6.27194453185587	7.68252121639857	8.55318600780784	6.60223327213927	10.6760161968575	7.08879133587552	4.63528109454545	3.72482761878492	4.00543644457528	12.2185161849413	8.23325331848539	4.53072080588254	411.374315223443	200.630958750306	1.03514502433333	0.000399117206058897	0.00860952830212764	397.210192202144	365.260861379485	0.123264796127168	0.495110482663805	0.976239865208587	428.098581877775	208.299425445331	1.03894637329507	0.0387464716543499	0.590300510816696	--	--	--	--	--	--	--	--
Zm00001d025462	bHLH-transcription factor 102	0.0536010476995622	0.499681243992905	0.3117409463988	1.1091706492955	0.634943928178527	1.32668192830926	0.202768711387306	0.30496153572781	0.0544398876535478	0	0.492327258921377	0.269871916063063	1.10144330473359	0.688084242021376	1.26156215298121	0.284865333463201	0.675965285295603	0.132353479085193	7.33246624750427	20.2849215482844	-1.48827	0.0339281960124069	0.188113891719452	5.09573627669559	3.71977603411175	0.432657325998597	0.710563804786565	1	19.7462371761838	5.43940616083864	1.86371130362806	0.0390754129640137	0.590300510816696					GO:0046983||GO:0005515||GO:0003674||GO:0005488	protein dimerization activity||protein binding||molecular_function||binding	--	--
Zm00001d011723	Zm00001d011723	0	0.100881056274261	0	0	0.144213019369002	1.69205866530386	0.0736868546779854	0.0395800294050079	0	0.0248478300300557	0	0	0.30973144296619	0.360652219892617	1.23783139555642	0.841108552076044	2.57458141264481	1.94394929230938	78.957560351724	28.0249881524796	1.49166328051261	0.00670814227766255	0.0648957454293806	0.36229889550699	1.64917207000364	-2.10355	0.372973005338547	1	26.294955866146	1.39589253140097	4.2460847838756	0.0391442015106701	0.590300510816696	GO:0006811||GO:0055085||GO:0006810||GO:0008150||GO:0051179||GO:0051234	ion transport||transmembrane transport||transport||biological_process||localization||establishment of localization	GO:0016020||GO:0005575	membrane||cellular_component	GO:0005216||GO:0003674||GO:0005215||GO:0022857||GO:0015075||GO:0015267||GO:0015318||GO:0022803||GO:0022838	ion channel activity||molecular_function||transporter activity||transmembrane transporter activity||ion transmembrane transporter activity||channel activity||inorganic molecular entity transmembrane transporter activity||passive transmembrane transporter activity||substrate-specific channel activity	--	--
Zm00001d018801	Zm00001d018801	0	0	0	1.42025332656406	0	2.69516193701125	0	0	0.191697902269408	0	0	0	0	0	0	2.84208728971176	0.549290939687835	0.155351069422691	6.82848657951258	0	5.1638861854343	0.00588473017598835	0.0591045210568195	NA	NA	NA	NA	NA	7.58615824439811	0	5.34973809683111	0.0392196572125527	1	--	--	--	--	--	--	--	--
Zm00001d035604	MYB-transcription factor 62	0.240405783042752	0.099605234424361	0.139818771352307	0.316574081598629	0.0949261247638178	2.42588920870642	0.400152237485735	0.664350972334645	0.927838627244343	0.490671693276438	0.588835854391964	0.532576502106023	0.235241794984397	0.379830534265709	0.362126458655201	1.19247150430756	1.39927773253812	0.514468853210105	23.2820405409527	7.23465507545938	1.68011547915426	0.0093879239313648	0.0814966786748735	11.9848869651599	14.7605467889191	-0.285116	0.633205762250347	1	20.5791508659021	3.35678	2.61410823689705	0.0403857851357543	0.595039177154442					GO:0003677||GO:0003674||GO:0003676||GO:0005488||GO:0097159||GO:1901363	DNA binding||molecular_function||nucleic acid binding||binding||organic cyclic compound binding||heterocyclic compound binding	--	--
Zm00001d014965	Zm00001d014965	1.20222637376246	1.21696836854056	1.72153656616278	3.75222471517554	0.51246950260713	7.3350464708721	1.24034495117615	1.42130503949646	2.46983262379753	2.11915764367214	3.31832279289085	1.95346814149837	1.87154894182145	1.29508953213185	1.13183107983685	5.66323396767423	3.89635636786781	2.29390049326196	156.626370321227	55.9296999743989	1.48471930611737	2.41627841215141e-05	0.00103484857441007	96.6802286455528	66.9209420735642	0.542721028635186	0.0793463846200835	0.653532812993292	147.470559043917	51.0335157151305	1.5305854768336	0.0404297908571186	0.595039177154442					GO:0016757||GO:0003674||GO:0003824||GO:0016740	transferase activity, transferring glycosyl groups||molecular_function||catalytic activity||transferase activity	--	--
Zm00001d043800	Zm00001d043800	0.164357381268916	0.134401504763247	0.167700720393308	0.203412683899655	0.290332316257157	0.518795676612405	0.215976853679527	0.217957116257091	0.158143759453846	0.194211253340718	0.211877552677362	0.156791504232446	0.0592520289073327	0.111046262364249	0.130301963182613	0.582323446172622	0.26013876129536	0.220718194196842	44.4337536990346	12.3816331768989	1.84150368339022	0.000843328877381398	0.0149400577119503	23.2473720525683	24.3297009154192	-0.0729227	0.867686146685996	1	40.3070441850093	18.152089689238	1.14937956776447	0.0406339935678816	0.596205942247706					GO:0030247||GO:0001871||GO:0003674||GO:0030246||GO:0005488	polysaccharide binding||pattern binding||molecular_function||carbohydrate binding||binding	--	--
Zm00001d026489	Zm00001d026489	0.993187860936927	0	1.00648168996355	1.91083701379325	1.33693664266598	5.28608351411774	0.785586870122932	0.587086984083781	0.137554219949041	0.368565607774057	0.368584275268252	0.50005274625222	0.39757659091256	0.267476082335967	0.0850029664400568	6.99780510638504	1.00726633723927	0.557366432279885	68.9419985303547	5.89309616113063	3.5493205260052	0.003381716826672	0.0398225789415363	9.79940620048416	11.8692498166378	-0.298623	0.674014254690756	1	65.4451000753623	14.9054336172472	2.13219008839608	0.0408219090366819	0.596928611827743	GO:0006468||GO:0008152||GO:0006464||GO:0006793||GO:0006796||GO:0006807||GO:0008150||GO:0009987||GO:0016310||GO:0019538||GO:0036211||GO:0043170||GO:0043412||GO:0044237||GO:0044238||GO:0044260||GO:0044267||GO:0071704||GO:1901564	protein phosphorylation||metabolic process||cellular protein modification process||phosphorus metabolic process||phosphate-containing compound metabolic process||nitrogen compound metabolic process||biological_process||cellular process||phosphorylation||protein metabolic process||protein modification process||macromolecule metabolic process||macromolecule modification||cellular metabolic process|…			GO:0004672||GO:0005524||GO:0003674||GO:0003824||GO:0016301||GO:0016740||GO:0016772||GO:0016773||GO:0140096||GO:0000166||GO:0005488||GO:0008144||GO:0017076||GO:0030554||GO:0032553||GO:0032555||GO:0032559||GO:0035639||GO:0036094||GO:0043167||GO:0043168||GO:0097159||GO:0097367||GO:1901265||GO:1901363	protein kinase activity||ATP binding||molecular_function||catalytic activity||kinase activity||transferase activity||transferase activity, transferring phosphorus-containing groups||phosphotransferase activity, alcohol group as acceptor||catalytic activity, acting on a protein||nucleotide binding||binding||drug binding||purine nucleotide binding||adenyl nucleotide binding||ribonucleotide binding|…	--	--
Zm00001d043872	Zm00001d043872	0	0.0339479662893373	0.0635383332869475	0.400758058434718	0.0647064163260753	0.343201655525817	0	0	0	0.0334466480576981	0	0	0.128282101993954	0.0647278943091348	0.0617108974340067	0.435454550691131	0.381527204413718	0.161855917157139	10.776	2.76263003748478	1.95967472698619	0.035556486328608	0.19411924394096	NA	NA	NA	NA	NA	8.53342866221272	1.00337352948978	3.08349349264162	0.0413448888681492	1			GO:0016021||GO:0005575||GO:0016020||GO:0031224||GO:0044425	integral component of membrane||cellular_component||membrane||intrinsic component of membrane||membrane part			--	--
Zm00001d023529	abscisic acid stress ripening1	24.0315283868073	46.7280819680724	37.2352241837481	74.6334103024777	34.0974420922708	168.565262080777	62.5438451266086	44.9594398680211	61.7369070983063	51.0558061741353	50.4938644249021	77.8573621973399	23.5754654694478	22.5166369704567	34.0233697982115	141.92559985916	94.979126894614	69.2040579187161	1797.57911505414	464.51409681824	1.95211326953621	1.55980628035983e-07	1.64871523834034e-05	1043.99539521882	980.058312094239	0.091670283837115	0.571114972372903	0.980644528671589	1563.16885903319	591.80609259166	1.40129094889373	0.0414957981622338	0.600490274390368	--	--	--	--	--	--	--	--
Zm00001d044253	Zm00001d044253	3.30306131382096	2.68654109900225	5.04972293120171	3.3153539492128	5.16443980566367	13.4217043933595	2.0629710654006	1.96395083849414	1.30587708851247	1.60621920351721	1.28956523588361	1.38400119819563	1.38828910379463	1.55422430766774	1.60700214542434	11.3690454587441	2.92467112576813	1.91584555002328	265.173123441797	73.0465691990972	1.85991906566369	0.016483531833224	0.118847838661103	68.9692988215392	85.4909440682786	-0.317386	0.235125084920179	0.894570464630056	341.254480027519	167.703472663533	1.02447980723691	0.0417034926735369	0.601689365171453	--	--	--	--	--	--	--	--
Zm00001d037656	Zm00001d037656	0.821386425396069	1.53143047927455	1.69853914827988	3.2963904369635	1.62165463138189	3.49261931672775	1.86434565192218	2.49240168705939	0.166848174197448	1.62057956473801	0.670618611946403	1.37851241075423	0.428662826416012	0.540730968919932	0.876396325287067	6.83896603809725	1.85922550573351	1.66762660324729	68.590362093637	12.0200693718063	2.51060143332295	3.29322278087497e-05	0.00132254425508543	23.9330648204715	29.280168462262	-0.303505	0.624744437069066	1	52.9457825486196	24.9243825622068	1.08691790483237	0.0418560494102241	0.602263372296171	GO:0005975||GO:0008152||GO:0008150||GO:0044238||GO:0071704	carbohydrate metabolic process||metabolic process||biological_process||primary metabolic process||organic substance metabolic process					zma00520||zma01100	Amino sugar and nucleotide sugar metabolism||Metabolic pathways
Zm00001d041769	Zm00001d041769	1.21254880757092	2.14560169663905	2.03238230194927	2.42359792864788	1.64582167240011	8.20035317787933	2.15970330669751	0.882876982442319	1.00061391986661	1.39209171716559	0.644519548738237	0.737684059503372	1.16178408649674	1.54658809259567	2.30688045823071	8.21181445493813	4.28848408061931	5.17723843983034	252.555961246344	70.7788810597441	1.83453020747455	4.31384625394187e-09	8.02770332819817e-07	39.1854065413122	56.9063669554844	-0.544748	0.183843318314146	1	168.397864361055	71.8748585671171	1.2282449860381	0.042125445603618	0.604211015916679	GO:0006508||GO:0008152||GO:0006807||GO:0008150||GO:0019538||GO:0043170||GO:0044238||GO:0071704||GO:1901564	proteolysis||metabolic process||nitrogen compound metabolic process||biological_process||protein metabolic process||macromolecule metabolic process||primary metabolic process||organic substance metabolic process||organonitrogen compound metabolic process			GO:0004185||GO:0003674||GO:0003824||GO:0004180||GO:0008236||GO:0008233||GO:0008238||GO:0070011||GO:0016787||GO:0017171||GO:0070008||GO:0140096	serine-type carboxypeptidase activity||molecular_function||catalytic activity||carboxypeptidase activity||serine-type peptidase activity||peptidase activity||exopeptidase activity||peptidase activity, acting on L-amino acid peptides||hydrolase activity||serine hydrolase activity||serine-type exopeptidase activity||catalytic activity, acting on a protein	--	--
Zm00001d011813	bundle sheath strands specific1	0	0	0	0.296236270777415	0	1.07934059110604	0	0	0	0	0	0	0	0	0	0.557931511102483	0.244418216949853	0	4.61944021878636	0	4.59842715364739	0.0362113954832908	1	NA	NA	NA	NA	NA	7.61397453937363	0	5.35485596741473	0.0424659605035242	1	--	--	--	--	--	--	--	--
Zm00001d024691	Zm00001d024691	3.41696752964765	5.24089541796179	7.32495007695698	18.9748474527712	3.76223874480598	11.885331406178	6.76136023097109	6.6760759474805	3.33696348394895	6.9740803337691	5.23082517318194	11.2486612717545	3.15067177415769	2.79017179962685	5.38210449176293	8.96341080737853	8.47806830614483	7.08515951433711	134.446797348241	61.4565015237945	1.12705883431267	0.00014413819819325	0.00403907941384585	127.663789041659	90.670179097329	0.48590757548612	0.10995028196683	0.734998282825239	181.839927166544	81.9421863501699	1.14987974729203	0.0426744419412411	0.60710477962144					GO:0009055||GO:0003674||GO:0003824||GO:0016491	electron transfer activity||molecular_function||catalytic activity||oxidoreductase activity	--	--
Zm00001d024763	Zm00001d024763	2.67562572753793	2.34251125375569	3.70507193026939	6.20181535643706	1.98092246174549	9.8548410742901	2.07253649491959	2.35592367726529	2.42633790125552	2.99054266487406	2.21051305481795	2.56596349635544	1.4025816896646	1.32105332586399	1.40941633134137	12.5269146819527	7.63221845462127	4.85018868448941	283.599129569421	46.178883959607	2.61765803657107	1.82923234484609e-15	2.54407709013463e-12	87.1065023141999	76.5695991404497	0.189226733336904	0.443531537147637	0.971660994275375	196.07560072951	92.2186453532383	1.08785693419301	0.0433746954195521	0.611826946920195					GO:0016747||GO:0003674||GO:0003824||GO:0016740||GO:0016746	transferase activity, transferring acyl groups other than amino-acyl groups||molecular_function||catalytic activity||transferase activity||transferase activity, transferring acyl groups	--	--
Zm00001d052769	Zm00001d052769	0.563609163369057	1.3135234289476	0.956060586109886	3.4789626902351	0.417272879339032	4.32581517514208	0.639627257416583	1.20248896748266	1.21641263200469	1.25817834255431	0.862794560968767	1.20601133423178	0.75831617141628	0.347842820509712	0.79591129662073	4.86740779573324	2.56287301442702	1.91356327206825	95.847825739852	19.246306004959	2.31393746661473	3.78760915096691e-07	3.29455420774864e-05	33.7452563692207	30.9024981200354	0.136241449778969	0.736617119110435	1	80.9254493528425	27.0917867398477	1.57934143305961	0.0437964317775653	0.613710288451479	GO:0045454||GO:0008150||GO:0009987||GO:0019725||GO:0042592||GO:0050789||GO:0050794||GO:0065007||GO:0065008	cell redox homeostasis||biological_process||cellular process||cellular homeostasis||homeostatic process||regulation of biological process||regulation of cellular process||biological regulation||regulation of biological quality					--	--
Zm00001d042349	Zm00001d042349	0.225533221888412	0.441259629621481	0.753007027071112	1.34352353879418	0.593690509116081	1.47903990290975	0.473986182692079	0.468456854619818	0.305416996836006	0.588182296728408	0.690509841961762	0.908416314069903	0.416856435010486	0.371179732902665	0.519022350170008	2.28623206538628	0.826522525067005	0.742525450460999	55.6700815061483	18.5797476405655	1.58185022104618	0.00229433173172602	0.0305737347508119	31.2168316877658	17.696348405903	0.807384770920608	0.0700986657640008	1	47.0322721051398	19.0947703837776	1.29910949934631	0.0442192341422059	0.613844115977202	--	--	--	--	--	--	--	--
Zm00001d044966	Zm00001d044966	0	0.124170038860099	0	0.338269795685022	0.118336959587327	0.722756639564879	0	0.129912829248269	0	0.0407787961304067	0.122342584611844	0.0804753191143007	0	0	0.0376195560934035	0.353943038199398	0.426401525253169	0	7.04859533035619	0.338525869116402	4.24380274916434	0.0231409782494591	0.147243041233315	2.18146096013597	1.15040996697988	0.896391076477514	0.617818156378682	1	10.2330356671249	1.04691939855073	3.30931390350077	0.0444254760487632	1	--	--	--	--	--	--	--	--
Zm00001d046945	Zm00001d046945	1.95780834262734	1.1170658732863	2.07466126407144	3.99512656449941	0.949941827709739	6.55475481064894	1.95826032067237	1.01140053319062	1.88733994553522	2.03182131343024	2.60763608647738	2.02156610540681	1.65599077549053	1.17962955514004	1.65572953988149	7.55381524991089	4.98950685240134	2.89510858303185	336.022291755758	96.3948942513963	1.80047240167819	9.34691635297995e-09	1.56324218118668e-06	143.491601926968	104.234073435449	0.463652224455058	0.0672629495784948	0.611061614953376	240.264903980863	104.474798700121	1.20108641699348	0.0450737674682135	0.618269769014572	--	--	--	--	--	--	--	--
Zm00001d015133	Zm00001d015133	0.102062972896769	0.0264292891916988	0.0494660849750732	0.0239999663285634	0.0503754650592264	1.38453285316455	0	0	0.0259150567785105	0	0.130201600114235	0	0.0499353148701299	0.0503921861735546	0.0480433832372133	2.30527885627627	0.891083672053515	0.672046045287807	54.8645010213818	2.06883638757937	4.72835935473374	3.4020085546464e-09	6.77548078491647e-07	1.82610371707714	0.364099733754838	2.48090190044841	0.328252644382851	1	19.968667366201	2.34516063056115	3.08746637701547	0.0451279263829251	0.618269769014572	GO:0030001||GO:0006810||GO:0006811||GO:0006812||GO:0008150||GO:0051179||GO:0051234	metal ion transport||transport||ion transport||cation transport||biological_process||localization||establishment of localization	GO:0016020||GO:0005575	membrane||cellular_component	GO:0046873||GO:0003674||GO:0005215||GO:0022857||GO:0008324||GO:0015075||GO:0015318||GO:0022890	metal ion transmembrane transporter activity||molecular_function||transporter activity||transmembrane transporter activity||cation transmembrane transporter activity||ion transmembrane transporter activity||inorganic molecular entity transmembrane transporter activity||inorganic cation transmembrane transporter activity	--	--
Zm00001d044291	Zm00001d044291	0.312602821254886	0.323795011279662	0.262611842669153	0.64687144954019	0.102861413580214	2.55924304214553	0.473021136431312	0.10163110134614	0.169330645074309	0.0850702528515297	0.14888048276179	0.167882733062253	0.0407850692322204	0.164632890145708	0.235438913311261	0.849130690546339	0.424549849234059	0.343061876093962	28.0341308392737	7.54806807706687	1.88955947022246	0.00571851510615046	0.0580893170516037	6.89974012346673	12.6931659693613	-0.89149	0.247823147662491	1	55.3008561786279	14.5199011999283	1.92930586768005	0.0456319711601764	0.621458115340888	--	--	--	--	--	--	--	--
Zm00001d021677	Zm00001d021677	0.430819899942839	0.324541558521759	0.2277842235276	0.073677600826171	0.73457732971206	3.76569057100586	0.207423887101275	0.190997669490833	0.119335117969035	0.199843106864245	0	0	0.0383241599775905	0.0773495955541095	0.0737442953883936	5.03021033096628	0.417929971771318	0.161181021255331	52.1424537640018	1.72193956262667	4.91972041727299	0.00119109715551354	0.0191219576758477	1.81149447753495	4.69735655313331	-1.38053	0.312787373087958	1	40.5618766342712	8.44490078066682	2.26396858609667	0.0463782698611668	0.624866582434276	--	--	--	--	--	--	--	--
Zm00001d012899	CNR9	0	0.118054597974055	0.165716680821203	0.268008189300767	0.112508800978101	1.84448341556487	0	0	0	0	0	0	0	0	0	0.35333671179563	0.0552819575274694	0.187618850437683	3.78545791131573	0	4.31721818525008	0.0328942188369523	1	NA	NA	NA	NA	NA	13.6034761212051	1.67954686065979	3.01585575711829	0.0465717913050706	0.625793091945104	--	--	--	--	--	--	--	--
Zm00001d023677	sugars will eventually be exported transporter13a	2.85636054318361	1.33499044397493	4.96347487857539	8.22385233645758	2.61332615465626	8.95329973316042	2.26649769830539	3.11433699958384	3.8916681468567	2.23952451314084	4.05267818240385	2.98148417216006	2.59049249942765	2.3046180379543	2.82028494084526	14.5632	9.59677416616913	4.24328025747739	294.604204671974	78.860081921695	1.90028730211839	1.14996366425176e-07	1.29862349691679e-05	95.2087381275637	94.7775371650234	0.0133755725608433	0.961649274941473	0.999745706973865	196.297713530109	88.5170706404281	1.14817614787935	0.0469637332003897	0.627170515655835			GO:0016021||GO:0005575||GO:0016020||GO:0031224||GO:0044425	integral component of membrane||cellular_component||membrane||intrinsic component of membrane||membrane part			--	--
Zm00001d005698	Zm00001d005698	1.76439249830935	1.72603214238679	3.13549388353047	6.26951606588224	1.93523425623474	7.18511311237107	1.0382654238329	1.35439507619604	1.79200469966761	2.00063927976802	2.4008887322722	1.08574988550896	1.82240908799514	1.83908278711111	0.645975581979548	8.50871241885757	3.89865061060205	2.74310507113216	55.8953160039175	15.5916352526072	1.84285515811611	0.00085481188626772	0.0151194137179548	19.9905248412149	15.2019223700495	0.407015001940296	0.445776850268492	1	54.2686424598118	22.7681917578277	1.25176191099607	0.0471478977652671	0.627170515655835					GO:0008270||GO:0003674||GO:0005488||GO:0046872||GO:0043167||GO:0043169||GO:0046914	zinc ion binding||molecular_function||binding||metal ion binding||ion binding||cation binding||transition metal ion binding	--	--
Zm00001d040627	Zm00001d040627	0	0.026366091465272	0	0.143655465599378	0	0.460407385892118	0.0192586638362119	0.0413782612526768	0.0517061773696538	0.0259767367028702	0.0519561047992909	0.051264048331061	0.0249079547630538	0.0502716883586967	0	0.360747681975398	0.642021547870429	0.0628536607994246	15.0751058954518	1.04488782439386	3.85369224023055	0.00207736211986581	0.0284573841459067	1.81624021672054	1.57189622262804	0.228785604006435	0.883511509827981	1	8.27081853070059	0.348973132850242	4.51239622577975	0.0474290542833324	1	GO:0006812||GO:0055085||GO:0006810||GO:0006811||GO:0008150||GO:0051179||GO:0051234	cation transport||transmembrane transport||transport||ion transport||biological_process||localization||establishment of localization			GO:0008324||GO:0003674||GO:0005215||GO:0022857||GO:0015075	cation transmembrane transporter activity||molecular_function||transporter activity||transmembrane transporter activity||ion transmembrane transporter activity	--	--
Zm00001d030220	Zm00001d030220	0.400742124587487	0.716973612473506	0.741584982347042	0.925206094152872	0.827143758593965	2.94789101666255	0.606390865019451	0.473768346498822	0.40701361590671	0.520494859849297	0.632061484360162	0.366848477276689	0.285188410182316	0.323772383032962	0.617362407183739	1.51664955259652	1.44898513453588	0.839597566161239	37.6506884615428	12.0095997412021	1.64280811977243	0.00156713885818616	0.0230212684406587	14.8984363470736	14.5135559150481	0.0296678131245766	0.95756486903214	1	44.6487423088053	17.191608216816	1.37651047153506	0.0474348970224881	0.627170515655835	--	--	--	--	--	--	zma00940||zma01100||zma01110	Phenylpropanoid biosynthesis||Metabolic pathways||Biosynthesis of secondary metabolites
Zm00001d016817	Zm00001d016817	0.0599390094207942	0.248340077720197	0.29050183912726	1.01480938705506	0.355010878761981	0.970015489942338	0.40814053460999	0.341021176776707	0.608770365315011	0.73401833034732	0.550541630753297	0.844990850700158	0.29325750793663	0.118376239141931	0.112858668280211	0.955646203138374	0.465165300276184	0.78935137976935	13.2985686968421	3.10952686243749	2.10095604823204	0.0142152699330783	0.107911091060498	12.6990722775016	8.07064072441899	0.669565813601697	0.312415134369327	1	13.4718523929024	3.36734029826766	2.00019065583405	0.0474723021879558	0.627196986694047	--	--	--	--	--	--	--	--
Zm00001d025859	Zm00001d025859	3.03912977396546	3.40317884283233	2.22933263211734	8.73028404789553	2.8378956049183	5.62989382397906	1.42933166647367	1.53549746792052	2.16902626456682	2.51469242804174	2.34716514181241	3.14300829651963	3.29534547807309	1.29775432540784	2.01055627565857	7.93029040587873	5.49799542409768	3.92117606709497	76.2253610561459	28.6083704156166	1.41241957034966	0.000839010904317142	0.014909793642623	34.8416445341129	22.2567611352139	0.659025257907768	0.107822203051694	1	72.1280163128296	35.5320615518734	1.02267697551829	0.0476897708285759	0.628074332691666	GO:0009143||GO:0008152||GO:0006139||GO:0006725||GO:0006753||GO:0006793||GO:0006796||GO:0006807||GO:0008150||GO:0009056||GO:0009058||GO:0009141||GO:0009987||GO:0018130||GO:0019438||GO:0019439||GO:0019637||GO:0034404||GO:0034641||GO:0034654||GO:0034655||GO:0044237||GO:0044238||GO:0044248||GO:0044249||GO:0044270||GO:0044271||GO:0044281||GO:0044283||GO:0046434||GO:0046483||GO:0046700||GO:0055086||GO:…	nucleoside triphosphate catabolic process||metabolic process||nucleobase-containing compound metabolic process||cellular aromatic compound metabolic process||nucleoside phosphate metabolic process||phosphorus metabolic process||phosphate-containing compound metabolic process||nitrogen compound metabolic process||biological_process||catabolic process||biosynthetic process||nucleoside triphosphate …			GO:0047429||GO:0003674||GO:0003824||GO:0016462||GO:0016787||GO:0016817||GO:0016818	nucleoside-triphosphate diphosphatase activity||molecular_function||catalytic activity||pyrophosphatase activity||hydrolase activity||hydrolase activity, acting on acid anhydrides||hydrolase activity, acting on acid anhydrides, in phosphorus-containing anhydrides	zma00240||zma01100||zma01232	Pyrimidine metabolism||Metabolic pathways||Nucleotide metabolism
Zm00001d038451	WRKY-transcription factor 57	0.218936272070835	0.226774897296597	0.353700593891691	0.183049103332297	0.57632479038508	1.85261588357629	0.184048748087381	0.316350801752641	0.123534754204691	0.0993004688221237	0.0993054982955368	0.0734870601418523	0.0952148691216553	0.0480430074762499	0.0458037008376723	2.34864176554361	0.30677949190975	0.240268747224126	43.2624892576158	2.76263003748478	3.96969540332534	2.56203225323625e-05	0.00108496317775269	3.99532830726371	9.10705625297796	-1.19846	0.164818666687983	1	37.1618055334652	11.0677821478593	1.74581787629503	0.0491811653627058	0.635097113183392	GO:0006355||GO:0008152||GO:0006139||GO:0006351||GO:0006725||GO:0006807||GO:0008150||GO:0009058||GO:0009059||GO:0009889||GO:0009987||GO:0010467||GO:0010468||GO:0010556||GO:0016070||GO:0018130||GO:0019219||GO:0019222||GO:0019438||GO:0031323||GO:0031326||GO:0032774||GO:0034641||GO:0034645||GO:0034654||GO:0043170||GO:0044237||GO:0044238||GO:0044249||GO:0044260||GO:0044271||GO:0046483||GO:0050789||GO:…	regulation of transcription, DNA-templated||metabolic process||nucleobase-containing compound metabolic process||transcription, DNA-templated||cellular aromatic compound metabolic process||nitrogen compound metabolic process||biological_process||biosynthetic process||macromolecule biosynthetic process||regulation of biosynthetic process||cellular process||gene expression||regulation of gene expre…			GO:0003700||GO:0043565||GO:0003674||GO:0140110||GO:0003676||GO:0003677||GO:0005488||GO:0097159||GO:1901363	DNA-binding transcription factor activity||sequence-specific DNA binding||molecular_function||transcription regulator activity||nucleic acid binding||DNA binding||binding||organic cyclic compound binding||heterocyclic compound binding	zma04016||zma04626	MAPK signaling pathway - plant||Plant-pathogen interaction
Zm00001d028185	remorin6.3	0.0550137884916437	0.313409028316652	0.453272947128177	1.08665894055715	0.407299302765683	1.02123655411713	0.249735603606319	0.312999281630714	0.279373687028284	0.16842591145954	0.308796477128809	0.249286337349415	0.61906887256824	0.461759097179998	0.673302566732171	2.04661388413717	1.36087894824986	0.815051192133934	55.4298901968281	22.7132230661885	1.28405707705472	0.00390141610501863	0.0444183199375775	9.44697080533377	10.8893334815191	-0.204256	0.757583572088329	1	31.5425699858621	10.0720013833244	1.64613454107412	0.0491856577471343	0.635097113183392	--	--	--	--	--	--	--	--
Zm00001d042285	Zm00001d042285	0.330753310111687	0.237181393539653	0.394593702707467	0.717933983193832	0.301385908547456	1.5985453783191	0.250242953661447	0.310188614768214	0.103362922447367	0.25964319524714	0.0778969037777131	0.128098858819609	0.224064436274335	0.150742973744792	0.3832447320567	1.10426167386225	0.32085732710255	0.460706517542245	26.815603865988	10.6324583287603	1.33318396673973	0.0418016061123971	0.214237285011655	6.52740077127292	9.26082934236343	-0.51887	0.519297332264615	1	35.6588465412335	12.7367694472504	1.48347484841388	0.0492067316874532	0.635097113183392	GO:0006468||GO:0008152||GO:0006464||GO:0006793||GO:0006796||GO:0006807||GO:0008150||GO:0009987||GO:0016310||GO:0019538||GO:0036211||GO:0043170||GO:0043412||GO:0044237||GO:0044238||GO:0044260||GO:0044267||GO:0071704||GO:1901564	protein phosphorylation||metabolic process||cellular protein modification process||phosphorus metabolic process||phosphate-containing compound metabolic process||nitrogen compound metabolic process||biological_process||cellular process||phosphorylation||protein metabolic process||protein modification process||macromolecule metabolic process||macromolecule modification||cellular metabolic process|…			GO:0004672||GO:0005524||GO:0003674||GO:0003824||GO:0016301||GO:0016740||GO:0016772||GO:0016773||GO:0140096||GO:0000166||GO:0005488||GO:0008144||GO:0017076||GO:0030554||GO:0032553||GO:0032555||GO:0032559||GO:0035639||GO:0036094||GO:0043167||GO:0043168||GO:0097159||GO:0097367||GO:1901265||GO:1901363	protein kinase activity||ATP binding||molecular_function||catalytic activity||kinase activity||transferase activity||transferase activity, transferring phosphorus-containing groups||phosphotransferase activity, alcohol group as acceptor||catalytic activity, acting on a protein||nucleotide binding||binding||drug binding||purine nucleotide binding||adenyl nucleotide binding||ribonucleotide binding|…	--	--
Zm00001d051681	Zm00001d051681	0.234992672696094	0.973624675565277	0.607424596073599	0.884131209914052	1.85577430664099	1.67778292767588	1.18527935486443	0.604825953387637	0.954680943752283	1.07915277706692	2.39823874470899	1.45921472672156	0.229944959865543	0.270723584439383	0.294977181553574	0.901968749000849	1.06382174632699	1.9986446635661	36.3537240456102	7.23255640069151	2.33318159250069	4.48615560878855e-05	0.00167573454578842	45.0800617196942	24.9425118184075	0.852609910087399	0.0426989342689312	1	38.6122234839401	15.6232390131292	1.30721019647314	0.0492489653563767	0.635097113183392			GO:0016021||GO:0005575||GO:0016020||GO:0031224||GO:0044425	integral component of membrane||cellular_component||membrane||intrinsic component of membrane||membrane part	GO:0016757||GO:0003674||GO:0003824||GO:0016740	transferase activity, transferring glycosyl groups||molecular_function||catalytic activity||transferase activity	--	--
Zm00001d004208	Zm00001d004208	3.05285368680873	1.37485030558314	2.5732232732669	9.11388247526427	1.17923813095002	9.9821808200726	2.71143736708482	1.61824	1.6177199533159	4.33455213531784	3.79292521669437	2.27217347384567	2.07810607120381	2.22818915970897	1.62448935988373	13.1677402021793	7.21064216088968	2.62198513180243	62.6833164929041	15.8841089930064	1.97906155234558	0.000389420584725468	0.00849747229675516	27.9694940641086	15.9325120152001	0.801487878145433	0.0983068398824208	1	52.9205375265891	17.7490111260582	1.57506445597877	0.0499807491384972	0.638821280627367	--	--	--	--	--	--	--	--
