# Supplementary material for: Transcriptomics Reveals Cold Tolerance Maize Lines Involved in the Phenylpropanoid and Flavonoid Pathways
Source: Plants (Basel). 2026 Jan 5;15(1):161. doi: 10.3390/plants15010161 (PMC12787554; doi:10.3390/plants15010161)
Supplement: Supplementary file 1 [file plants-15-00161-s001.zip › Table S4.xlsx]

## Sheet: GeneSet.all_KEGGenrich
KEGGID	Description	GeneRatio	BgRatio	pvalue	padj	geneID	geneName	keggID	Count
zma00940	Phenylpropanoid biosynthesis	10/56	229/8102	3.04382826071242e-06	0.000161322897817758	Zm00001d022457/Zm00001d007160/Zm00001d046184/Zm00001d008173/Zm00001d024734/Zm00001d024752/Zm00001d020528/Zm00001d025402/Zm00001d038599/Zm00001d030220	peroxidase3/Zm00001d007160/Zm00001d046184/Zm00001d008173/Zm00001d024734/Zm00001d024752/Zm00001d020528/Zm00001d025402/Zm00001d038599/Zm00001d030220	zma:100383323/zma:541674/zma:100280824/zma:100276245/zma:100217011/zma:100273104/zma:100501555/zma:100382033/zma:100284675/zma:100216883	10
zma00941	Flavonoid biosynthesis	3/56	50/8102	0.00487199680034029	0.0860719434726785	Zm00001d047424/Zm00001d010521/Zm00001d020528	Zm00001d047424/Zm00001d010521/Zm00001d020528	zma:103639113/zma:100279887/zma:100501555	3
zma00592	alpha-Linolenic acid metabolism	3/56	76/8102	0.0154050497125102	0.155992836491153	Zm00001d011097/Zm00001d041204/Zm00001d035854	Zm00001d011097/lipoxygenase12/Zm00001d035854	zma:732732/zma:100037829/zma:101027254	3
zma04016	MAPK signaling pathway - plant	5/56	220/8102	0.017527670930906	0.155992836491153	Zm00001d029558/Zm00001d019734/Zm00001d029975/Zm00001d002705/Zm00001d038451	Zm00001d029558/AP2-EREBP-transcription factor 177/SnRK2 serine threonine protein kinase3/Zm00001d002705/WRKY-transcription factor 57	zma:103636577/zma:100191919/zma:100216611/zma:103646092/zma:100281430	5
zma00053	Ascorbate and aldarate metabolism	3/56	80/8102	0.0176595663952249	0.155992836491153	Zm00001d025047/Zm00001d017786/Zm00001d004731	Zm00001d025047/putidaredoxin reductase homolog1/Zm00001d004731	zma:100282326/zma:100193942/zma:100382449	3
zma00904	Diterpenoid biosynthesis	2/56	38/8102	0.0281392104908138	0.21305402228759	Zm00001d024514/Zm00001d007918	Zm00001d024514/cytochrome P-450 20	zma:109943181/zma:100279968	2
zma00910	Nitrogen metabolism	2/56	54/8102	0.0534187055322497	0.346765260369051	Zm00001d028260/Zm00001d044095	glutamine synthetase6/Zm00001d044095	zma:542520/zma:100274597	2
zma00770	Pantothenate and CoA biosynthesis	2/56	59/8102	0.0625007050317826	0.346765260369051	Zm00001d015182/Zm00001d004731	Zm00001d015182/Zm00001d004731	zma:103626591/zma:100382449	2
zma03410	Base excision repair	2/56	70/8102	0.0841234524755746	0.346765260369051	Zm00001d031275/Zm00001d005767	Zm00001d031275/Zm00001d005767	zma:100282754/zma:103649150	2
zma00410	beta-Alanine metabolism	2/56	73/8102	0.0903687770897791	0.346765260369051	Zm00001d003522/Zm00001d004731	Zm00001d003522/Zm00001d004731	zma:100273302/zma:100382449	2
zma04075	Plant hormone signal transduction	5/56	368/8102	0.109314335151916	0.346765260369051	Zm00001d029558/Zm00001d019734/Zm00001d029975/Zm00001d002143/Zm00001d026398	Zm00001d029558/AP2-EREBP-transcription factor 177/SnRK2 serine threonine protein kinase3/bZIP-transcription factor 27/bZIP-transcription factor 113	zma:103636577/zma:100191919/zma:100216611/zma:100502433/zma:100192007	5
zma00909	Sesquiterpenoid and triterpenoid biosynthesis	1/56	17/8102	0.111327764825058	0.346765260369051	Zm00001d014695	Zm00001d014695	zma:103626416	1
zma00999	Biosynthesis of various plant secondary metabolites	2/56	83/8102	0.112106393258216	0.346765260369051	Zm00001d025846/Zm00001d005932	Zm00001d025846/Zm00001d005932	zma:100193998/zma:100857059	2
zma00750	Vitamin B6 metabolism	1/56	18/8102	0.11748307035008	0.346765260369051	Zm00001d016301	Zm00001d016301	zma:100502503	1
zma00340	Histidine metabolism	1/56	19/8102	0.123596497868684	0.346765260369051	Zm00001d004731	Zm00001d004731	zma:100382449	1
zma00905	Brassinosteroid biosynthesis	1/56	19/8102	0.123596497868684	0.346765260369051	Zm00001d037745	Zm00001d037745	zma:103630138	1
zma00250	Alanine, aspartate and glutamate metabolism	2/56	90/8102	0.128054195800931	0.346765260369051	Zm00001d028260/Zm00001d003522	glutamine synthetase6/Zm00001d003522	zma:542520/zma:100273302	2
zma00430	Taurine and hypotaurine metabolism	1/56	20/8102	0.12966832715476	0.346765260369051	Zm00001d003522	Zm00001d003522	zma:100273302	1
zma00531	Glycosaminoglycan degradation	1/56	21/8102	0.135698836147501	0.346765260369051	Zm00001d030791	Zm00001d030791	zma:103640342	1
zma00240	Pyrimidine metabolism	2/56	94/8102	0.137397555995285	0.346765260369051	Zm00001d052386/Zm00001d025859	Zm00001d052386/Zm00001d025859	zma:103654305/zma:100281061	2
zma00591	Linoleic acid metabolism	1/56	25/8102	0.159413164413651	0.38404080517834	Zm00001d041204	lipoxygenase12	zma:100037829	1
zma00630	Glyoxylate and dicarboxylate metabolism	2/56	120/8102	0.201115139407215	0.452577329839039	Zm00001d017801/Zm00001d028260	Zm00001d017801/glutamine synthetase6	zma:103627631/zma:542520	2
zma00945	Stilbenoid, diarylheptanoid and gingerol biosynthesis	1/56	33/8102	0.204940677662961	0.452577329839039	Zm00001d020528	Zm00001d020528	zma:100501555	1
zma01232	Nucleotide metabolism	2/56	128/8102	0.221417028573266	0.469404100575324	Zm00001d052386/Zm00001d025859	Zm00001d052386/Zm00001d025859	zma:103654305/zma:100281061	2
zma01240	Biosynthesis of cofactors	4/56	364/8102	0.242973644227238	0.495292428617061	Zm00001d005251/Zm00001d015182/Zm00001d016301/Zm00001d004731	Zm00001d005251/Zm00001d015182/Zm00001d016301/Zm00001d004731	zma:100279567/zma:103626591/zma:100502503/zma:100382449	4
zma00565	Ether lipid metabolism	1/56	45/8102	0.268726539709038	0.518281775134474	Zm00001d029397	phospholipase D7	zma:542702	1
zma00650	Butanoate metabolism	1/56	46/8102	0.273809239693684	0.518281775134474	Zm00001d003522	Zm00001d003522	zma:100273302	1
zma00310	Lysine degradation	1/56	51/8102	0.298706859448856	0.531100595225132	Zm00001d004731	Zm00001d004731	zma:100382449	1
zma00220	Arginine biosynthesis	1/56	52/8102	0.303584814469458	0.531100595225132	Zm00001d028260	glutamine synthetase6	zma:542520	1
zma00460	Cyanoamino acid metabolism	1/56	55/8102	0.318019606569167	0.531100595225132	Zm00001d025846	Zm00001d025846	zma:100193998	1
zma04626	Plant-pathogen interaction	3/56	288/8102	0.320664510324608	0.531100595225132	Zm00001d029558/Zm00001d020722/Zm00001d038451	Zm00001d029558/Zm00001d020722/WRKY-transcription factor 57	zma:103636577/zma:100282485/zma:100281430	3
zma00270	Cysteine and methionine metabolism	2/56	184/8102	0.364566337582778	0.560998378761142	Zm00001d024843/Zm00001d024853	1-aminocyclopropane-1-carboxylate oxidase15/1-aminocyclopropane-1-carboxylate oxidase15	zma:542136/zma:100273458	2
zma00130	Ubiquinone and other terpenoid-quinone biosynthesis	1/56	69/8102	0.381588946266814	0.560998378761142	Zm00001d005251	Zm00001d005251	zma:100279567	1
zma00380	Tryptophan metabolism	1/56	70/8102	0.385900040379731	0.560998378761142	Zm00001d004731	Zm00001d004731	zma:100382449	1
zma00071	Fatty acid degradation	1/56	72/8102	0.394433865033239	0.560998378761142	Zm00001d004731	Zm00001d004731	zma:100382449	1
zma00280	Valine, leucine and isoleucine degradation	1/56	74/8102	0.402851188351417	0.560998378761142	Zm00001d004731	Zm00001d004731	zma:100382449	1
zma00600	Sphingolipid metabolism	1/56	76/8102	0.411153572248088	0.560998378761142	Zm00001d043994	Zm00001d043994	zma:103651403	1
zma00010	Glycolysis / Gluconeogenesis	2/56	207/8102	0.421129852752626	0.560998378761142	Zm00001d010375/Zm00001d004731	Zm00001d010375/Zm00001d004731	zma:100281688/zma:100382449	2
zma00330	Arginine and proline metabolism	1/56	79/8102	0.423395002838597	0.560998378761142	Zm00001d004731	Zm00001d004731	zma:100382449	1
zma00500	Starch and sucrose metabolism	2/56	223/8102	0.459005532959563	0.574592604567717	Zm00001d051837/Zm00001d025846	Zm00001d051837/Zm00001d025846	zma:103654087/zma:100193998	2
zma00520	Amino sugar and nucleotide sugar metabolism	2/56	226/8102	0.465954171514559	0.574592604567717	Zm00001d043988/Zm00001d037656	chitinase chem5/Zm00001d037656	zma:542525/zma:100285296	2
zma00052	Galactose metabolism	1/56	90/8102	0.466178905592676	0.574592604567717	Zm00001d010375	Zm00001d010375	zma:100281688	1
zma00030	Pentose phosphate pathway	1/56	96/8102	0.488185001402554	0.588041024416713	Zm00001d010375	Zm00001d010375	zma:100281688	1
zma00051	Fructose and mannose metabolism	1/56	110/8102	0.53612624936875	0.631437582589862	Zm00001d010375	Zm00001d010375	zma:100281688	1
zma00561	Glycerolipid metabolism	1/56	127/8102	0.588440432350487	0.677985715534257	Zm00001d004731	Zm00001d004731	zma:100382449	1
zma00620	Pyruvate metabolism	1/56	146/8102	0.640068280086126	0.72177912435244	Zm00001d004731	Zm00001d004731	zma:100382449	1
zma00230	Purine metabolism	1/56	153/8102	0.65743877008866	0.725921975306229	Zm00001d052386	Zm00001d052386	zma:103654305	1
zma00564	Glycerophospholipid metabolism	1/56	166/8102	0.687541158726899	0.743666967602564	Zm00001d029397	phospholipase D7	zma:542702	1
zma03018	RNA degradation	1/56	182/8102	0.721041870943197	0.764304383199789	Zm00001d010375	Zm00001d010375	zma:100281688	1
zma01230	Biosynthesis of amino acids	2/56	381/8102	0.747465879133581	0.776778266550584	Zm00001d028260/Zm00001d010375	glutamine synthetase6/Zm00001d010375	zma:542520/zma:100281688	2
zma01200	Carbon metabolism	2/56	427/8102	0.802573078649978	0.818007176316324	Zm00001d017801/Zm00001d010375	Zm00001d017801/Zm00001d010375	zma:103627631/zma:100281688	2
zma04144	Endocytosis	1/56	271/8102	0.852181386690153	0.852181386690153	Zm00001d029397	phospholipase D7	zma:542702	1
